# Supplementary material for: Estimating CO2 emissions due to present and future suborbital space tourism industry
Source: PLoS One. 2025 Aug 20;20(8):e0328456. doi: 10.1371/journal.pone.0328456 (PMC12367173; doi:10.1371/journal.pone.0328456)
Supplement: S1 File — (XLS) [file pone.0328456.s001.xls]

## Sheet: Fig 4 
		Calculated propellant and fuel consumption, and emissions
					2020s		2030
			mean/standard deviation (kg)		Emission
			propellant	fuel	combustion	Production	production
		Hydrogen	57/3	8.5/0.45	0	98/8	64/5
		HTPB	54/4	51/3.8	123/12		0
		RP-1	150/10	47/3.2	156/13	61/30	45/20
		CH4	129/9	28/2.0	75/6	8/4	4/1.0
		Statistical distribution of emissions associated with HTPB
						Emission (ton)	probability density
		HTPB				92	0.00118188	0.00489254	0.00118188
			mean	123		93	0.00146069	0.00620967	0.00146069
			standard de	12		94	0.00179279	0.00783168	0.00179279
						95	0.00218516	0.00981533	0.00218516
						96	0.00264497	0.0122245	0.00264497
						97	0.00317939	0.0151301	0.00317939
						98	0.00379533	0.0186104	0.00379533
						99	0.00449925	0.0227501	0.00449925
						100	0.00529681	0.0276401	0.00529681
						101	0.0061926	0.0333765	0.0061926
						102	0.00718978	0.0400592	0.00718978
						103	0.00828976	0.0477904	0.00828976
						104	0.00949189	0.0566728	0.00949189		Figure 4 (a)
						105	0.0107931	0.0668072	0.0107931
						106	0.0121878	0.0782902	0.0121878
						107	0.0136675	0.0912112	0.0136675
						108	0.0152208	0.10565	-100
						109	0.0168332	0.121673	-100
						110	0.0184877	0.13933	-100
						111	0.0201642	0.158655	-100
						112	0.0218406	0.179659	-100
						113	0.0234927	0.202328	-100
						114	0.0250948	0.226627	-100
						115	0.0266207	0.252493	-100
						116	0.0280439	0.279834	-100
						117	0.0293388	0.308538	-100
						118	0.030481	0.338461	-100
						119	0.0314486	0.369441	-100
						120	0.0322223	0.401294	-100
						121	0.0327866	0.433816	-100
						122	0.03313	0.466793	-100
						123	0.0332452	0.5	-100
						124	0.03313	0.533207	-100
						125	0.0327866	0.566184	-100
						126	0.0322223	0.598706	-100
						127	0.0314486	0.630559	-100
						128	0.030481	0.661539	-100
						129	0.0293388	0.691462	-100
						130	0.0280439	0.720166	-100
						131	0.0266207	0.747507	-100
						132	0.0250948	0.773373	-100
						133	0.0234927	0.797672	-100
						134	0.0218406	0.820341	-100
						135	0.0201642	0.841345	-100
						136	0.0184877	0.86067	-100
						137	0.0168332	0.878327	-100
						138	0.0152208	0.89435	-100
						139	0.0136675	0.908789	0.0136675
						140	0.0121878	0.92171	0.0121878
						141	0.0107931	0.933193	0.0107931
						142	0.00949189	0.943327	0.00949189
						143	0.00828976	0.95221	0.00828976
						144	0.00718978	0.959941	0.00718978
						145	0.0061926	0.966623	0.0061926
						146	0.00529681	0.97236	0.00529681
						147	0.00449925	0.97725	0.00449925
						148	0.00379533	0.98139	0.00379533
						149	0.00317939	0.98487	0.00317939
						150	0.00264497	0.987776	0.00264497
						151	0.00218516	0.990185	0.00218516
						152	0.00179279	0.992168	0.00179279
						153	0.00146069	0.99379	0.00146069
						154	0.00118188	0.995107	0.00118188
Mass of spacecraft, fuel and oxidizer									Combustion, production and total emissions
	mass
	Blue Origin	Virgin Galactic	SpaceX (RP-1)	SpaceX (natural gas)
aircraft	20.5	6.1	25.6	25.6						Combustion					Figure 4 (c)
										Hydrogen	HTPB	RP-1	Natural gas
propellant	57	54	150	129					Mean	0	123	156	75
	3	4	10	9					Error	0	16	18	8
										0	16	18	8
fuel	8.55856	51	47	28						Production
	0.45045	3.8	3.2	2						Hydrogen	HTPB	RP-1	Natural gas
										98	0	61	8
Oxidizer	48.4414	3	103	101						8	0	40	5
	2.54955	0.2	6.8	7						8	0	40	5
										total (2020s)
Figure 4 (b)										Hydrogen	HTPB	RP-1	Natural gas
										98	123	217	83
										8	16	44	9

## Sheet: Fig 5
			mix ratio (O:H)	5.66	dry mass	20500	total mass	77140.9	emission factor	10.7		mix ratio (HTPB:NO)	16.7	dry mass	6132	total mass	59984.2	emission factor	2.2		mix ratio (O:RP-1)	2.17	dry mass	25600	total mass	175864	emission factor	3.5		mix ratio (O:CH4)	3.6	dry mass	25600	total mass	154956	emission factor	2.7
			H2/O2									HTPB									RP-1									Natural gas
			time (s)	velocity (m/s)	elevation, h (m)	fuel consumption (kg)	mass of craft (dry + fuel)	CO2 emission (kg)	cummulative propallent consumption (ton)	mass of craft (dry + fuel)in ton	cumulative CO2 emission (ton)	time (s)	velocity (m/s)	elevation, h (m)	fuel consumption (kg)	mass of craft (dry + fuel)	CO2 emission (kg)	cummulative propallent consumption (ton)	mass of craft (dry + fuel)in ton	cumulative CO2 emission (ton)	time (s)	velocity (m/s)	elevation, h (m)	fuel consumption (kg)	mass of craft (dry + fuel) in kg	CO2 emission (kg)	cummulative propallent consumption (ton)	mass of craft (dry + fuel)in ton	cumulative CO2 emission (ton)	time (s)	velocity (m/s)	elevation, h (m)	fuel consumption (kg)	mass of craft (dry + fuel)	CO2 emission (kg)	cummulative propallent consumption (ton)	mass of craft (dry + fuel)in ton	cumulative CO2 emission (ton)
			0	0	0	0	77140.9	0		77.1409	98	0	0	0	0	59984.2	0		59.9842	0	0	0	0	0	175864	0		175.864	61	0	0	0	0	154956	0		154.956	7.6
			1	2.88	1.44	256.551	76884.4	412.176	0.256551	76.8844	98	1	2.88	1.44	398.288	59585.9	826.728	0.398288	59.5859	0.907925	1	2.88	1.44	856.977	175007	889.19	0.856977	175.007	61.8892	1	2.88	1.44	703.106	154253	412.693	0.703106	154.253	8.01269
			2	5.76	5.76	254.822	76629.5	409.399	0.511373	76.6295	98	2	5.76	5.76	392.941	59193	815.63	0.791228	59.193	1.80366	2	5.76	5.76	848.501	174158	880.395	1.70548	174.158	62.7696	2	5.76	5.76	696.631	153556	408.892	1.39974	153.556	8.42159
			3	8.64	12.96	253.972	76375.6	408.033	0.765345	76.3756	98	3	8.64	12.96	390.357	58802.6	810.265	1.18158	58.8026	2.69351	3	8.64	12.96	844.305	173314	876.042	2.54978	173.314	63.6456	3	8.64	12.96	693.424	152863	407.009	2.09316	152.863	8.82859
			4	11.52	23.04	253.13	76122.4	406.681	1.01848	76.1224	98	4	11.52	23.04	387.794	58414.8	804.947	1.56938	58.4148	3.57751	4	11.52	23.04	840.096	172474	871.674	3.38988	172.474	64.5173	4	11.52	23.04	690.208	152172	405.122	2.78337	152.172	9.23372
			5	14.4	36	252.3	75870.1	405.346	1.27077	75.8701	98	5	14.4	36	385.272	58029.6	799.712	1.95465	58.0296	4.45577	5	14.4	36	835.895	171638	867.315	4.22577	171.638	65.3846	5	14.4	36	687.001	151485	403.24	3.47037	151.485	9.63696
			6	17.28	51.84	251.48	75618.7	404.029	1.52225	75.6187	98	6	17.28	51.84	382.791	57646.8	794.561	2.33744	57.6468	5.32836	6	17.28	51.84	831.702	170806	862.965	5.05748	170.806	66.2476	6	17.28	51.84	683.802	150802	401.362	4.15417	150.802	10.0383
			7	20.16	70.56	250.671	75368	402.73	1.77293	75.368	98	7	20.16	70.56	380.349	57266.4	789.493	2.71779	57.2664	6.1954	7	20.16	70.56	827.519	169979	858.625	5.88499	169.979	67.1062	7	20.16	70.56	680.611	150121	399.489	4.83478	150.121	10.4378
			8	23.04	92.16	249.874	75118.1	401.449	2.0228	75.1181	98	8	23.04	92.16	377.948	56888.5	784.508	3.09574	56.8885	7.05695	8	23.04	92.16	823.346	169155	854.295	6.70834	169.155	67.9605	8	23.04	92.16	677.43	149444	397.622	5.51221	149.444	10.8354
			9	25.92	116.64	249.087	74869	400.185	2.27189	74.869	98	9	25.92	116.64	375.586	56512.9	779.606	3.47132	56.5129	7.91313	9	25.92	116.64	819.184	168336	849.976	7.52753	168.336	68.8105	9	25.92	116.64	674.258	148769	395.76	6.18647	148.769	11.2312
			10	28.8	144	248.311	74620.7	398.938	2.5202	74.6207	98	10	28.8	144	373.263	56139.6	774.785	3.84459	56.1396	8.76401	10	28.8	144	815.033	167521	845.669	8.34256	167.521	69.6561	10	28.8	144	671.096	148098	393.904	6.85757	148.098	11.6251
			11	31.68	174.24	247.546	74373.2	397.709	2.76774	74.3732	98	11	31.68	174.24	370.98	55768.6	770.046	4.21557	55.7686	9.60968	11	31.68	174.24	810.893	166710	841.374	9.15345	166.71	70.4975	11	31.68	174.24	667.944	147430	392.054	7.52551	147.43	12.0171
			12	34.56	207.36	246.791	74126.4	396.497	3.01454	74.1264	98	12	34.56	207.36	368.735	55399.9	765.386	4.5843	55.3999	10.4502	12	34.56	207.36	806.766	165903	837.091	9.96022	165.903	71.3346	12	34.56	207.36	664.803	146765	390.211	8.19031	146.765	12.4074
			13	37.44	243.36	246.047	73880.3	395.301	3.26058	73.8803	98	13	37.44	243.36	366.529	55033.4	760.806	4.95083	55.0334	11.2858	13	37.44	243.36	802.651	165101	832.822	10.7629	165.101	72.1674	13	37.44	243.36	661.673	146104	388.373	8.85199	146.104	12.7957
			14	40.32	282.24	245.314	73635	394.122	3.5059	73.635	98	14	40.32	282.24	364.359	54669	756.303	5.31519	54.669	12.1164	14	40.32	282.24	798.549	164302	828.566	11.5614	164.302	72.996	14	40.32	282.24	658.553	145445	386.542	9.51054	145.445	13.1823
			15	43.2	324	244.59	73390.4	392.96	3.75049	73.3904	98	15	43.2	324	362.227	54306.8	751.877	5.67742	54.3068	12.9421	15	43.2	324	794.461	163508	824.323	12.3559	163.508	73.8203	15	43.2	324	655.445	144790	384.718	10.166	144.79	13.567
			16	46.08	368.64	243.876	73146.6	391.813	3.99436	73.1466	98	16	46.08	368.64	360.131	53946.7	747.526	6.03755	53.9467	13.763	16	46.08	368.64	790.386	162717	820.095	13.1463	162.717	74.6404	16	46.08	368.64	652.349	144137	382.9	10.8183	144.137	13.9499
			17	48.96	416.16	243.171	72903.4	390.681	4.23753	72.9034	98	17	48.96	416.16	358.07	53588.6	743.249	6.39562	53.5886	14.5793	17	48.96	416.16	786.325	161931	815.882	13.9326	161.931	75.4563	17	48.96	416.16	649.264	143488	381.089	11.4676	143.488	14.331
			18	51.84	466.56	242.476	72660.9	389.564	4.48001	72.6609	98	18	51.84	466.56	356.045	53232.6	739.044	6.75166	53.2326	15.3909	18	51.84	466.56	782.279	161149	811.684	14.7149	161.149	76.268	18	51.84	466.56	646.19	142842	379.286	12.1138	142.842	14.7103
			19	54.72	519.84	241.79	72419.1	388.461	4.7218	72.4191	98	19	54.72	519.84	354.053	52878.5	734.909	7.10572	52.8785	16.198	19	54.72	519.84	778.247	160371	807.5	15.4931	160.371	77.0755	19	54.72	519.84	643.129	142199	377.489	12.7569	142.199	15.0878
			20	57.6	576	241.112	72178	387.372	4.96291	72.178	98	20	57.6	576	352.094	52526.4	730.843	7.45781	52.5264	17.0006	20	57.6	576	774.23	159596	803.333	16.2673	159.596	77.8788	20	57.6	576	640.079	141559	375.699	13.397	141.559	15.4635
			21	60.48	635.04	240.442	71937.6	386.296	5.20335	71.9376	98	21	60.48	635.04	350.167	52176.2	726.843	7.80798	52.1762	17.7988	21	60.48	635.04	770.229	158826	799.181	17.0376	158.826	78.678	21	60.48	635.04	637.042	140922	373.916	14.034	140.922	15.8374
			22	63.36	696.96	239.781	71697.8	385.233	5.44313	71.6978	98	22	63.36	696.96	348.271	51828	722.908	8.15625	51.828	18.5927	22	63.36	696.96	766.242	158060	795.044	17.8038	158.06	79.473	22	63.36	696.96	634.016	140288	372.14	14.6681	140.288	16.2095
			23	66.24	761.76	239.127	71458.7	384.182	5.68226	71.4587	98	23	66.24	761.76	346.405	51481.6	719.035	8.50265	51.4816	19.3824	23	66.24	761.76	762.271	157298	790.924	18.5661	157.298	80.264	23	66.24	761.76	631.003	139657	370.371	15.2991	139.657	16.5799
			24	69.12	829.44	238.48	71220.2	383.143	5.92074	71.2202	98	24	69.12	829.44	344.568	51137	715.222	8.84722	51.137	20.1679	24	69.12	829.44	758.316	156539	786.82	19.3244	156.539	81.0508	24	69.12	829.44	628.002	139029	368.61	15.9271	139.029	16.9485
			25	72	900	237.839	70982.3	382.114	6.15858	70.9823	98	25	72	900	342.759	50794.2	711.467	9.18998	50.7942	20.9492	25	72	900	754.377	155785	782.733	20.0788	155.785	81.8335	25	72	900	625.013	138404	366.855	16.5521	138.404	17.3153
			26	74.88	973.44	237.205	70745.1	381.095	6.39578	70.7451	98	26	74.88	973.44	340.977	50453.3	707.769	9.53096	50.4533	21.7265	26	74.88	973.44	750.453	155034	778.662	20.8292	155.034	82.6122	26	74.88	973.44	622.035	137782	365.108	17.1741	137.782	17.6805
			27	77.76	1049.76	236.576	70508.6	380.085	6.63236	70.5086	98	27	77.76	1049.76	339.221	50114	704.123	9.87018	50.114	22.4998	27	77.76	1049.76	746.545	154288	774.607	21.5758	154.288	83.3868	27	77.76	1049.76	619.07	137163	363.367	17.7932	137.163	18.0438
			28	80.64	1128.96	235.953	70272.6	379.084	6.86831	70.2726	98	28	80.64	1128.96	337.489	49776.5	700.528	10.2077	49.7765	23.2691	28	80.64	1128.96	742.653	153545	770.569	22.3184	153.545	84.1574	28	80.64	1128.96	616.116	136546	361.633	18.4093	136.546	18.4055
			29	83.52	1211.04	235.335	70037.3	378.091	7.10365	70.0373	98	29	83.52	1211.04	335.78	49440.8	696.981	10.5434	49.4408	24.0345	29	83.52	1211.04	738.777	152806	766.547	23.0572	152.806	84.9239	29	83.52	1211.04	613.174	135933	359.907	19.0225	135.933	18.7654
			30	86.4	1296	234.721	69802.5	377.105	7.33837	69.8025	98	30	86.4	1296	334.094	49106.7	693.48	10.8775	49.1067	24.7961	30	86.4	1296	734.917	152072	762.542	23.7921	152.072	85.6864	30	86.4	1296	610.243	135323	358.186	19.6327	135.323	19.1235
			31	89.28	1383.84	234.111	69568.4	376.125	7.57248	69.5684	98	31	89.28	1383.84	332.428	48774.2	690.022	11.21	48.7742	25.5539	31	89.28	1383.84	731.073	151340	758.553	24.5232	151.34	86.445	31	89.28	1383.84	607.324	134716	356.473	20.24	134.716	19.48
			32	92.16	1474.56	233.505	69334.9	375.15	7.80599	69.3349	98	32	92.16	1474.56	330.781	48443.5	686.605	11.5408	48.4435	26.308	32	92.16	1474.56	727.244	150613	754.58	25.2504	150.613	87.1996	32	92.16	1474.56	604.416	134111	354.766	20.8445	134.111	19.8348
			33	95.04	1568.16	232.901	69102	374.18	8.03889	69.102	98	33	95.04	1568.16	329.153	48114.3	683.225	11.8699	48.1143	27.0583	33	95.04	1568.16	723.431	149890	750.624	25.9739	149.89	87.9502	33	95.04	1568.16	601.519	133510	353.065	21.446	133.51	20.1879
			34	97.92	1664.64	232.299	68869.7	373.214	8.27119	68.8697	98	34	97.92	1664.64	327.542	47786.8	679.881	12.1974	47.7868	27.8049	34	97.92	1664.64	719.633	149170	746.683	26.6935	149.17	88.6969	34	97.92	1664.64	598.632	132911	351.371	22.0446	132.911	20.5392
			35	100.8	1764	231.7	68638	372.251	8.50289	68.638	98	35	100.8	1764	325.947	47460.8	676.569	12.5234	47.4608	28.548	35	100.8	1764	715.851	148454	742.759	27.4094	148.454	89.4396	35	100.8	1764	595.756	132315	349.683	22.6404	132.315	20.8889
			36	103.68	1866.24	231.102	68406.9	371.29	8.73399	68.4069	98	36	103.68	1866.24	324.366	47136.5	673.288	12.8478	47.1365	29.2874	36	103.68	1866.24	712.084	147742	738.851	28.1214	147.742	90.1785	36	103.68	1866.24	592.89	131722	348.001	23.2332	131.722	21.2369
			37	106.56	1971.36	230.505	68176.4	370.33	8.96449	68.1764	98	37	106.56	1971.36	322.797	46813.7	670.033	13.1706	46.8137	30.0232	37	106.56	1971.36	708.332	147034	734.958	28.8298	147.034	90.9135	37	106.56	1971.36	590.034	131132	346.324	23.8233	131.132	21.5832
			38	109.44	2079.36	229.908	67946.5	369.371	9.1944	67.9465	98	38	109.44	2079.36	321.241	46492.4	666.802	13.4918	46.4924	30.7555	38	109.44	2079.36	704.596	146329	731.08	29.5344	146.329	91.6445	38	109.44	2079.36	587.188	130545	344.654	24.4105	130.545	21.9279
			39	112.32	2190.24	229.31	67717.2	368.411	9.42371	67.7172	98	39	112.32	2190.24	319.695	46172.7	663.593	13.8115	46.1727	31.4843	39	112.32	2190.24	700.873	145628	727.218	30.2352	145.628	92.3718	39	112.32	2190.24	584.351	129961	342.989	24.9948	129.961	22.2709
			40	115.2	2304	228.712	67488.5	367.451	9.65242	67.4885	98	40	115.2	2304	318.158	45854.6	660.404	14.1296	45.8546	32.2095	40	115.2	2304	697.165	144931	723.371	30.9324	144.931	93.0951	40	115.2	2304	581.524	129379	341.329	25.5763	129.379	22.6122
			41	118.08	2420.64	228.113	67260.4	366.488	9.88054	67.2604	98	41	118.08	2420.64	316.63	45537.9	657.23	14.4463	45.5379	32.9313	41	118.08	2420.64	693.472	144238	719.539	31.6259	144.238	93.8147	41	118.08	2420.64	578.705	128801	339.675	26.1551	128.801	22.9519
			42	120.96	2540.16	227.512	67032.9	365.523	10.108	67.0329	98	42	120.96	2540.16	315.107	45222.8	654.07	14.7614	45.2228	33.6496	42	120.96	2540.16	689.792	143548	715.721	32.3157	143.548	94.5304	42	120.96	2540.16	575.894	128225	338.025	26.7309	128.225	23.2899
			43	123.84	2662.56	226.909	66806	364.554	10.335	66.806	98	43	123.84	2662.56	313.59	44909.2	650.921	15.075	44.9092	34.3645	43	123.84	2662.56	686.127	142862	711.917	33.0018	142.862	95.2423	43	123.84	2662.56	573.092	127652	336.38	27.304	127.652	23.6263
			44	126.72	2787.84	226.304	66579.7	363.581	10.5613	66.5797	98	44	126.72	2787.84	312.077	44597.2	647.781	15.3871	44.5972	35.0759	44	126.72	2787.84	682.474	142179	708.128	33.6843	142.179	95.9504	44	126.72	2787.84	570.298	127081	334.74	27.8743	127.081	23.961
			45	129.6	2916	225.695	66354	362.602	10.787	66.354	98	45	129.6	2916	310.567	44286.6	644.646	15.6976	44.2866	35.7838	45	129.6	2916	678.835	141501	704.352	34.3631	141.501	96.6548	45	129.6	2916	567.511	126514	333.105	28.4418	126.514	24.2941
			46	132.48	3047.04	225.082	66128.9	361.618	11.012	66.1289	98	46	132.48	3047.04	309.059	43977.5	641.515	16.0067	43.9775	36.4884	46	132.48	3047.04	675.209	140825	700.589	35.0383	140.825	97.3554	46	132.48	3047.04	564.732	125949	331.473	29.0066	125.949	24.6256
			47	135.36	3180.96	224.465	65904.4	360.627	11.2365	65.9044	98	47	135.36	3180.96	307.55	43670	638.384	16.3142	43.67	37.1894	47	135.36	3180.96	671.596	140154	696.84	35.7099	140.154	98.0522	47	135.36	3180.96	561.96	125387	329.846	29.5685	125.387	24.9554
			48	138.24	3317.76	223.844	65680.6	359.629	11.4603	65.6806	98	48	138.24	3317.76	306.042	43363.9	635.252	16.6203	43.3639	37.8871	48	138.24	3317.76	667.995	139486	693.104	36.3779	139.486	98.7453	48	138.24	3317.76	559.194	124828	328.222	30.1277	124.828	25.2837
			49	141.12	3457.44	223.217	65457.3	358.622	11.6836	65.4573	98	49	141.12	3457.44	304.531	43059.4	632.116	16.9248	43.0594	38.5813	49	141.12	3457.44	664.406	138821	689.38	37.0423	138.821	99.4347	49	141.12	3457.44	556.434	124272	326.603	30.6842	124.272	25.6103
			50	144	3600	222.585	65234.8	357.606	11.9061	65.2348	98	50	144	3600	303.017	42756.4	628.974	17.2278	42.7564	39.272	50	144	3600	660.829	138161	685.668	37.7031	138.161	100.12	50	144	3600	553.68	123718	324.986	31.2378	123.718	25.9353
			51	146.88	3745.44	221.947	65012.8	356.582	12.1281	65.0128	98	51	146.88	3745.44	301.499	42454.9	625.823	17.5293	42.4549	39.9593	51	146.88	3745.44	657.263	137503	681.969	38.3604	137.503	100.802	51	146.88	3745.44	550.933	123167	323.373	31.7888	123.167	26.2586
			52	149.76	3893.76	221.303	64791.5	355.546	12.3494	64.7915	98	52	149.76	3893.76	299.976	42154.9	622.662	17.8293	42.1549	40.6431	52	149.76	3893.76	653.709	136850	678.281	39.0141	136.85	101.481	52	149.76	3893.76	548.19	122619	321.764	32.337	122.619	26.5804
			53	152.64	4044.96	220.652	64570.9	354.501	12.57	64.5709	98	53	152.64	4044.96	298.447	41856.5	619.488	18.1277	41.8565	41.3235	53	152.64	4044.96	650.166	136199	674.604	39.6643	136.199	102.155	53	152.64	4044.96	545.453	122073	320.157	32.8824	122.073	26.9006
			54	155.52	4199.04	219.994	64350.9	353.443	12.79	64.3509	98	54	155.52	4199.04	296.91	41559.6	616.299	18.4247	41.5596	42.0003	54	155.52	4199.04	646.633	135553	670.939	40.3109	135.553	102.826	54	155.52	4199.04	542.72	121531	318.553	33.4251	121.531	27.2191
			55	158.4	4356	219.328	64131.5	352.374	13.0094	64.1315	98	55	158.4	4356	295.366	41264.2	613.093	18.72	41.2642	42.6736	55	158.4	4356	643.111	134910	667.284	40.954	134.91	103.493	55	158.4	4356	539.992	120991	316.952	33.9651	120.991	27.5361
			56	161.28	4515.84	218.655	63912.9	351.292	13.228	63.9129	98	56	161.28	4515.84	293.813	40970.4	609.868	19.0138	40.9704	43.3434	56	161.28	4515.84	639.599	134270	663.64	41.5936	134.27	104.157	56	161.28	4515.84	537.268	120453	315.353	34.5024	120.453	27.8514
			57	164.16	4678.56	217.973	63694.9	350.197	13.446	63.6949	98	57	164.16	4678.56	292.249	40678.1	606.624	19.3061	40.6781	44.0096	57	164.16	4678.56	636.097	133634	660.007	42.2297	133.634	104.817	57	164.16	4678.56	534.547	119919	313.756	35.0369	119.919	28.1652
			58	167.04	4844.16	217.283	63477.6	349.088	13.6633	63.4776	98	58	167.04	4844.16	290.675	40387.5	603.356	19.5968	40.3875	44.6722	58	167.04	4844.16	632.604	133001	656.383	42.8623	133.001	105.473	58	167.04	4844.16	531.831	119387	312.162	35.5688	119.387	28.4773
			59	169.92	5012.64	216.584	63261	347.966	13.8799	63.261	98	59	169.92	5012.64	289.09	40098.4	600.065	19.8858	40.0984	45.3312	59	169.92	5012.64	629.121	132372	652.769	43.4914	132.372	106.126	59	169.92	5012.64	529.118	118858	310.569	36.0979	118.858	28.7879
			60	172.8	5184	215.877	63045.2	346.829	14.0957	63.0452	98	60	172.8	5184	287.492	39810.9	596.749	20.1733	39.8109	45.9865	60	172.8	5184	625.647	131747	649.165	44.1171	131.747	106.775	60	172.8	5184	526.408	118331	308.979	36.6243	118.331	29.0969
			61	175.68	5358.24	215.16	62830	345.677	14.3109	62.83	98	61	175.68	5358.24	285.881	39525	593.406	20.4592	39.525	46.6382	61	175.68	5358.24	622.182	131124	645.569	44.7393	131.124	107.421	61	175.68	5358.24	523.702	117808	307.39	37.148	117.808	29.4043
			62	178.56	5535.36	214.433	62615.6	344.509	14.5253	62.6156	98	62	178.56	5535.36	284.257	39240.7	590.035	20.7435	39.2407	47.2862	62	178.56	5535.36	618.726	130506	641.983	45.358	130.506	108.063	62	178.56	5535.36	520.998	117287	305.803	37.669	117.287	29.7101
			63	181.44	5715.36	213.697	62401.9	343.326	14.739	62.4019	98	63	181.44	5715.36	282.619	38958.1	586.634	21.0261	38.9581	47.9305	63	181.44	5715.36	615.279	129890	638.406	45.9733	129.89	108.701	63	181.44	5715.36	518.296	116768	304.217	38.1873	116.768	30.0143
			64	184.32	5898.24	212.95	62188.9	342.128	14.952	62.1889	98	64	184.32	5898.24	280.966	38677.2	583.203	21.3071	38.6772	48.5709	64	184.32	5898.24	611.839	129279	634.838	46.5851	129.279	109.336	64	184.32	5898.24	515.598	116253	302.633	38.7029	116.253	30.3169
			65	187.2	6084	212.194	61976.7	340.913	15.1642	61.9767	98	65	187.2	6084	279.298	38397.9	579.74	21.5864	38.3979	49.2076	65	187.2	6084	608.408	128670	631.278	47.1935	128.67	109.967	65	187.2	6084	512.901	115740	301.051	39.2158	115.74	30.618
			66	190.08	6272.64	211.428	61765.3	339.681	15.3756	61.7653	98	66	190.08	6272.64	277.614	38120.2	576.244	21.864	38.1202	49.8405	66	190.08	6272.64	604.985	128065	627.726	47.7985	128.065	110.595	66	190.08	6272.64	510.207	115230	299.469	39.726	115.23	30.9174
			67	192.96	6464.16	210.651	61554.7	338.433	15.5863	61.5547	98	67	192.96	6464.16	275.914	37844.3	572.715	22.1399	37.8443	50.4694	67	192.96	6464.16	601.57	127464	624.183	48.4001	127.464	111.219	67	192.96	6464.16	507.514	114722	297.889	40.2335	114.722	31.2153
			68	195.84	6658.56	209.863	61344.8	337.168	15.7961	61.3448	98	68	195.84	6658.56	274.197	37570.1	569.152	22.4141	37.5701	51.0945	68	195.84	6658.56	598.163	126865	620.647	48.9982	126.865	111.84	68	195.84	6658.56	504.824	114217	296.31	40.7383	114.217	31.5116
			69	198.72	6855.84	209.066	61135.7	335.886	16.0052	61.1357	98	69	198.72	6855.84	272.464	37297.7	565.555	22.6865	37.2977	51.7156	69	198.72	6855.84	594.763	126271	617.12	49.593	126.271	112.457	69	198.72	6855.84	502.135	113715	294.732	41.2405	113.715	31.8064
			70	201.6	7056	208.257	60927.5	334.587	16.2134	60.9275	98	70	201.6	7056	270.713	37027	561.922	22.9573	37.027	52.3327	70	201.6	7056	591.371	125679	613.6	50.1844	125.679	113.071	70	201.6	7056	499.448	113216	293.154	41.7399	113.216	32.0995
			71	204.48	7259.04	207.438	60720	333.271	16.4209	60.72	98	71	204.48	7259.04	268.946	36758	558.253	23.2262	36.758	52.9458	71	204.48	7259.04	587.987	125091	610.089	50.7724	125.091	113.681	71	204.48	7259.04	496.763	112719	291.579	42.2367	112.719	32.3911
			72	207.36	7464.96	206.608	60513.4	331.938	16.6275	60.5134	98	72	207.36	7464.96	267.161	36490.9	554.548	23.4934	36.4909	53.5548	72	207.36	7464.96	584.61	124507	606.585	51.357	124.507	114.287	72	207.36	7464.96	494.08	112225	290.004	42.7308	112.225	32.6811
			73	210.24	7673.76	205.768	60307.7	330.587	16.8333	60.3077	98	73	210.24	7673.76	265.358	36225.5	550.806	23.7587	36.2255	54.1597	73	210.24	7673.76	581.24	123925	603.089	51.9382	123.925	114.891	73	210.24	7673.76	491.399	111734	288.43	43.2222	111.734	32.9695
			74	213.12	7885.44	204.916	60102.7	329.22	17.0382	60.1027	98	74	213.12	7885.44	263.538	35962	547.028	24.0223	35.962	54.7604	74	213.12	7885.44	577.878	123348	599.6	52.5161	123.348	115.49	74	213.12	7885.44	488.719	111245	286.857	43.7109	111.245	33.2564
			75	216	8100	204.055	59898.7	327.836	17.2422	59.8987	98	75	216	8100	261.701	35700.3	543.214	24.284	35.7003	55.357	75	216	8100	574.524	122773	596.12	53.0906	122.773	116.086	75	216	8100	486.041	110759	285.285	44.1969	110.759	33.5417
			76	218.88	8317.44	203.183	59695.5	326.434	17.4454	59.6955	98	76	218.88	8317.44	259.846	35440.4	539.364	24.5438	35.4404	55.9493	76	218.88	8317.44	571.177	122202	592.647	53.6618	122.202	116.679	76	218.88	8317.44	483.365	110275	283.714	44.6803	110.275	33.8254
			77	221.76	8537.76	202.3	59493.2	325.016	17.6477	59.4932	98	77	221.76	8537.76	257.973	35182.4	535.477	24.8018	35.1824	56.5374	77	221.76	8537.76	567.838	121634	589.182	54.2296	121.634	117.268	77	221.76	8537.76	480.691	109795	282.145	45.161	109.795	34.1075
			78	224.64	8760.96	201.407	59291.8	323.582	17.8491	59.2918	98	78	224.64	8760.96	256.084	34926.3	531.555	25.0579	34.9263	57.1212	78	224.64	8760.96	564.506	121070	585.725	54.7941	121.07	117.854	78	224.64	8760.96	478.019	109317	280.576	45.639	109.317	34.3881
			79	227.52	8987.04	200.504	59091.3	322.131	18.0496	59.0913	98	79	227.52	8987.04	254.177	34672.2	527.597	25.312	34.6722	57.7006	79	227.52	8987.04	561.182	120508	582.276	55.3553	120.508	118.436	79	227.52	8987.04	475.349	108841	279.009	46.1144	108.841	34.6671
			80	230.4	9216	199.591	58891.7	320.664	18.2492	58.8917	98	80	230.4	9216	252.253	34419.9	523.604	25.5643	34.4199	58.2756	80	230.4	9216	557.866	119950	578.835	55.9132	119.95	119.015	80	230.4	9216	472.682	108369	277.444	46.587	108.369	34.9446
			81	233.28	9447.84	198.668	58693	319.182	18.4479	58.693	98	81	233.28	9447.84	250.313	34169.6	519.577	25.8146	34.1696	58.8462	81	233.28	9447.84	554.558	119396	575.403	56.4677	119.396	119.59	81	233.28	9447.84	470.017	107899	275.879	47.0571	107.899	35.2204
			82	236.16	9682.56	197.736	58495.3	317.684	18.6456	58.4953	98	82	236.16	9682.56	248.357	33921.2	515.516	26.063	33.9212	59.4124	82	236.16	9682.56	551.258	118845	571.979	57.019	118.845	120.162	82	236.16	9682.56	467.355	107431	274.317	47.5244	107.431	35.4948
			83	239.04	9920.16	196.794	58298.5	316.171	18.8424	58.2985	98	83	239.04	9920.16	246.385	33674.9	511.423	26.3094	33.6749	59.974	83	239.04	9920.16	547.967	118297	568.564	57.567	118.297	120.731	83	239.04	9920.16	464.695	106967	272.756	47.9891	106.967	35.7675
			84	241.92	10160.6	195.844	58102.7	314.644	19.0383	58.1027	98	84	241.92	10160.6	244.398	33430.5	507.298	26.5538	33.4305	60.5311	84	241.92	10160.6	544.684	117752	565.158	58.1117	117.752	121.296	84	241.92	10160.6	462.039	106505	271.197	48.4511	106.505	36.0387
			85	244.8	10404	194.884	57907.8	313.102	19.2331	57.9078	98	85	244.8	10404	242.396	33188.1	503.142	26.7961	33.1881	61.0837	85	244.8	10404	541.41	117211	561.761	58.6531	117.211	121.858	85	244.8	10404	459.387	106045	269.64	48.9105	106.045	36.3084
			86	247.68	10650.2	193.916	57713.9	311.547	19.4271	57.7139	98	86	247.68	10650.2	240.379	32947.7	498.956	27.0365	32.9477	61.6317	86	247.68	10650.2	538.145	116672	558.373	59.1912	116.672	122.416	86	247.68	10650.2	456.738	105588	268.086	49.3673	105.588	36.5764
			87	250.56	10899.4	192.94	57520.9	309.979	19.62	57.5209	98	87	250.56	10899.4	238.349	32709.3	494.742	27.2749	32.7093	62.175	87	250.56	10899.4	534.89	116138	554.996	59.7261	116.138	122.971	87	250.56	10899.4	454.094	105134	266.533	49.8214	105.134	36.843
			88	253.44	11151.4	191.956	57329	308.398	19.8119	57.329	98	88	253.44	11151.4	236.306	32473	490.501	27.5112	32.473	62.7137	88	253.44	11151.4	531.644	115606	551.628	60.2577	115.606	123.523	88	253.44	11151.4	451.454	104683	264.984	50.2728	104.683	37.108
			89	256.32	11406.2	190.965	57138	306.805	20.0029	57.138	98	89	256.32	11406.2	234.25	32238.8	486.234	27.7454	32.2388	63.2477	89	256.32	11406.2	528.408	115078	548.271	60.7861	115.078	124.071	89	256.32	11406.2	448.818	104234	263.437	50.7216	104.234	37.3714
			90	259.2	11664	189.966	56948	305.2	20.1929	56.948	98	90	259.2	11664	232.183	32006.6	481.943	27.9776	32.0066	63.7769	90	259.2	11664	525.183	114552	544.924	61.3113	114.552	124.616	90	259.2	11664	446.188	103788	261.893	51.1678	103.788	37.6333
			91	262.08	11924.6	188.961	56759.1	303.585	20.3818	56.7591	98	91	262.08	11924.6	230.104	31776.5	477.629	28.2077	31.7765	64.3015	91	262.08	11924.6	521.968	114030	541.589	61.8333	114.03	125.158	91	262.08	11924.6	443.563	103344	260.352	51.6114	103.344	37.8936
			92	264.96	12188.2	187.949	56571.1	301.96	20.5698	56.5711	98	92	264.96	12188.2	228.016	31548.5	473.294	28.4357	31.5485	64.8212	92	264.96	12188.2	518.765	113512	538.265	62.3521	113.512	125.696	92	264.96	12188.2	440.944	102903	258.815	52.0523	102.903	38.1525
			93	267.84	12454.6	186.931	56384.2	300.325	20.7567	56.3842	98	93	267.84	12454.6	225.918	31322.6	468.94	28.6617	31.3226	65.3362	93	267.84	12454.6	515.573	112996	534.953	62.8676	112.996	126.231	93	267.84	12454.6	438.332	102465	257.282	52.4907	102.465	38.4097
			94	270.72	12723.8	185.909	56198.3	298.682	20.9426	56.1983	98	94	270.72	12723.8	223.812	31098.8	464.568	28.8855	31.0988	65.8464	94	270.72	12723.8	512.393	112484	531.653	63.38	112.484	126.762	94	270.72	12723.8	435.727	102029	255.753	52.9264	102.029	38.6655
			95	273.6	12996	184.881	56013.4	297.03	21.1275	56.0134	98	95	273.6	12996	221.698	30877.1	460.18	29.1072	30.8771	66.3518	95	273.6	12996	509.225	111974	528.366	63.8893	111.974	127.291	95	273.6	12996	433.128	101596	254.227	53.3595	101.596	38.9197
			96	276.48	13271	183.848	55829.6	295.372	21.3114	55.8296	98	96	276.48	13271	219.578	30657.5	455.779	29.3267	30.6575	66.8524	96	276.48	13271	506.07	111468	525.093	64.3953	111.468	127.816	96	276.48	13271	430.538	101166	252.707	53.7901	101.166	39.1724
			97	279.36	13549	182.812	55646.7	293.707	21.4942	55.6467	98	97	279.36	13549	217.452	30440	451.366	29.5442	30.44	67.3481	97	279.36	13549	502.929	110965	521.833	64.8983	110.965	128.338	97	279.36	13549	427.956	100738	251.191	54.218	100.738	39.4236
			98	282.24	13829.8	181.772	55465	292.036	21.6759	55.465	98	98	282.24	13829.8	215.321	30224.7	446.944	29.7595	30.2247	67.8389	98	282.24	13829.8	499.801	110466	518.588	65.3981	110.466	128.856	98	282.24	13829.8	425.382	100312	249.681	54.6434	100.312	39.6733
			99	285.12	14113.4	180.729	55284.2	290.361	21.8567	55.2842	98	99	285.12	14113.4	213.187	30011.5	442.514	29.9727	30.0115	68.3249	99	285.12	14113.4	496.688	109969	515.358	65.8947	109.969	129.372	99	285.12	14113.4	422.818	99889.5	248.176	55.0662	99.8895	39.9215
			100	288	14400	179.684	55104.6	288.682	22.0364	55.1046	98	100	288	14400	211.05	29800.5	438.078	30.1837	29.8005	68.806	100	288	14400	493.589	109475	512.143	66.3883	109.475	129.884	100	288	14400	420.264	99469.3	246.677	55.4865	99.4693	40.1681
			101	290.88	14689.4	178.637	54925.9	286.999	22.215	54.9259	98	101	290.88	14689.4	208.912	29591.6	433.64	30.3927	29.5916	69.2822	101	290.88	14689.4	490.506	108985	508.944	66.8788	108.985	130.393	101	290.88	14689.4	417.72	99051.5	245.184	55.9042	99.0515	40.4133
			102	293.76	14981.8	177.589	54748.3	285.315	22.3926	54.7483	98	102	293.76	14981.8	206.773	29384.8	429.2	30.5994	29.3848	69.7536	102	293.76	14981.8	487.439	108497	505.761	67.3663	108.497	130.898	102	293.76	14981.8	415.188	98636.4	243.697	56.3194	98.6364	40.657
			103	296.64	15277	176.539	54571.8	283.629	22.5691	54.5718	98	103	296.64	15277	204.635	29180.1	424.763	30.8041	29.1801	70.22	103	296.64	15277	484.388	108013	502.595	67.8507	108.013	131.401	103	296.64	15277	412.666	98223.7	242.217	56.732	98.2237	40.8992
			104	299.52	15575	175.49	54396.3	281.943	22.7446	54.3963	98	104	299.52	15575	202.499	28977.6	420.329	31.0066	28.9776	70.6817	104	299.52	15575	481.354	107532	499.448	68.332	107.532	131.901	104	299.52	15575	410.157	97813.5	240.744	57.1422	97.8135	41.14
			105	302.4	15876	174.441	54221.9	280.258	22.9191	54.2219	98	105	302.4	15876	200.366	28777.3	415.901	31.2069	28.7773	71.1384	105	302.4	15876	478.338	107053	496.318	68.8104	107.053	132.397	105	302.4	15876	407.661	97405.9	239.279	57.5499	97.4059	41.3793
			106	305.28	16179.8	173.393	54048.5	278.574	23.0924	54.0485	98	106	305.28	16179.8	198.237	28579	411.483	31.4052	28.579	71.5903	106	305.28	16179.8	475.34	106578	493.207	69.2857	106.578	132.89	106	305.28	16179.8	405.178	97000.7	237.822	57.955	97.0007	41.6171
			107	308.16	16486.6	172.347	53876.1	276.893	23.2648	53.8761	98	107	308.16	16486.6	196.114	28382.9	407.075	31.6013	28.3829	72.0374	107	308.16	16486.6	472.361	106106	490.116	69.7581	106.106	133.38	107	308.16	16486.6	402.709	96598	236.373	58.3578	96.598	41.8535
			108	311.04	16796.2	171.302	53704.8	275.215	23.4361	53.7048	98	108	311.04	16796.2	193.997	28188.9	402.682	31.7953	28.1889	72.4796	108	311.04	16796.2	469.401	105636	487.045	70.2275	105.636	133.867	108	311.04	16796.2	400.255	96197.7	234.932	58.758	96.1977	42.0884
			109	313.92	17108.6	170.261	53534.6	273.542	23.6064	53.5346	98	109	313.92	17108.6	191.889	27997	398.304	31.9872	27.997	72.917	109	313.92	17108.6	466.461	105170	483.994	70.6939	105.17	134.351	109	313.92	17108.6	397.815	95799.9	233.5	59.1558	95.7999	42.3219
			110	316.8	17424	169.223	53365.3	271.874	23.7756	53.3653	98	110	316.8	17424	189.789	27807.3	393.945	32.177	27.8073	73.3496	110	316.8	17424	463.541	104706	480.965	71.1575	104.706	134.832	110	316.8	17424	395.392	95404.5	232.078	59.5512	95.4045	42.554
			111	319.68	17742.2	168.188	53197.1	270.213	23.9438	53.1971	98	111	319.68	17742.2	187.699	27619.6	389.608	32.3647	27.6196	73.7775	111	319.68	17742.2	460.643	104246	477.958	71.6181	104.246	135.31	111	319.68	17742.2	392.985	95011.5	230.665	59.9442	95.0115	42.7846
			112	322.56	18063.4	167.159	53030	268.558	24.1109	53.03	98	112	322.56	18063.4	185.621	27433.9	385.294	32.5503	27.4339	74.2007	112	322.56	18063.4	457.766	103788	474.973	72.0759	103.788	135.785	112	322.56	18063.4	390.595	94620.9	229.262	60.3348	94.6209	43.0139
			113	325.44	18387.4	166.134	52863.9	266.912	24.2771	52.8639	98	113	325.44	18387.4	183.555	27250.4	381.006	32.7338	27.2504	74.6191	113	325.44	18387.4	454.912	103333	472.011	72.5308	103.333	136.257	113	325.44	18387.4	388.222	94232.7	227.87	60.723	94.2327	43.2418
			114	328.32	18714.2	165.115	52698.7	265.276	24.4422	52.6987	98	114	328.32	18714.2	181.503	27068.9	376.748	32.9153	27.0689	75.0328	114	328.32	18714.2	452.08	102881	469.074	72.9829	102.881	136.726	114	328.32	18714.2	385.868	93846.9	226.488	61.1089	93.8469	43.4683
			115	331.2	19044	164.103	52534.6	263.649	24.6063	52.5346	98	115	331.2	19044	179.467	26889.4	372.52	33.0948	26.8894	75.4419	115	331.2	19044	449.272	102432	466.16	73.4321	102.432	137.192	115	331.2	19044	383.533	93463.3	225.117	61.4924	93.4633	43.6934
			116	334.08	19376.6	163.098	52371.5	262.034	24.7694	52.3715	98	116	334.08	19376.6	177.446	26712	368.326	33.2723	26.712	75.8464	116	334.08	19376.6	446.488	101985	463.271	73.8786	101.985	137.656	116	334.08	19376.6	381.217	93082.1	223.758	61.8736	93.0821	43.9171
			117	336.96	19712.2	162.1	52209.4	260.43	24.9315	52.2094	98	117	336.96	19712.2	175.443	26536.5	364.168	33.4477	26.5365	76.2464	117	336.96	19712.2	443.729	101541	460.408	74.3224	101.541	138.116	117	336.96	19712.2	378.921	92703.2	222.41	62.2526	92.7032	44.1395
			118	339.84	20050.6	161.11	52048.3	258.84	25.0926	52.0483	98	118	339.84	20050.6	173.458	26363.1	360.048	33.6212	26.3631	76.6418	118	339.84	20050.6	440.995	101100	457.571	74.7633	101.1	138.574	118	339.84	20050.6	376.646	92326.5	221.075	62.6292	92.3265	44.3606
			119	342.72	20391.8	160.128	51888.2	257.263	25.2527	51.8882	98	119	342.72	20391.8	171.493	26191.6	355.969	33.7926	26.1916	77.0327	119	342.72	20391.8	438.286	100662	454.761	75.2016	100.662	139.028	119	342.72	20391.8	374.391	91952.1	219.751	63.0036	91.9521	44.5804
			120	345.6	20736	159.156	51729	255.701	25.4119	51.729	98	120	345.6	20736	169.549	26022	351.933	33.9622	26.022	77.4192	120	345.6	20736	435.604	100226	451.978	75.6372	100.226	139.48	120	345.6	20736	372.159	91580	218.441	63.3758	91.58	44.7988
			121	348.48	21083.1	158.194	51570.8	254.155	25.5701	51.5708	98	121	348.48	21083.1	167.626	25854.4	347.942	34.1298	25.8544	77.8013	121	348.48	21083.1	432.949	99793.5	449.223	76.0702	99.7935	139.93	121	348.48	21083.1	369.948	91210	217.144	63.7457	91.21	45.016
			122	351.36	21433	157.242	51413.6	252.625	25.7273	51.4136	98	122	351.36	21433	165.726	25688.7	343.999	34.2955	25.6887	78.1791	122	351.36	21433	430.32	99363.1	446.495	76.5005	99.3631	140.376	122	351.36	21433	367.761	90842.3	215.859	64.1135	90.8423	45.2318
			123	354.24	21785.8	156.3	51257.3	251.113	25.8836	51.2573	98	123	354.24	21785.8	163.85	25524.8	340.105	34.4594	25.5248	78.5526	123	354.24	21785.8	427.719	98935.4	443.797	76.9282	98.9354	140.82	123	354.24	21785.8	365.596	90476.7	214.589	64.4791	90.4767	45.4464
			124	357.12	22141.5	155.37	51101.9	249.618	26.039	51.1019	98	124	357.12	22141.5	161.999	25362.8	336.263	34.6214	25.3628	78.9219	124	357.12	22141.5	425.147	98510.3	441.127	77.3534	98.5103	141.261	124	357.12	22141.5	363.455	90113.2	213.332	64.8425	90.1132	45.6597
			125	360	22500	154.451	50947.5	248.142	26.1934	50.9475	98	125	360	22500	160.174	25202.6	332.474	34.7816	25.2026	79.287	125	360	22500	422.602	98087.7	438.487	77.776	98.0877	141.699	125	360	22500	361.338	89751.9	212.09	65.2038	89.7519	45.8718
			126	362.88	22861.5	153.545	50793.9	246.686	26.347	50.7939	98	126	362.88	22861.5	158.376	25044.3	328.741	34.9399	25.0443	79.6481	126	362.88	22861.5	420.087	97667.6	435.878	78.1961	97.6676	142.135	126	362.88	22861.5	359.246	89392.6	210.862	65.5631	89.3926	46.0827
			127	365.76	23225.8	152.651	50641.3	245.249	26.4996	50.6413	98	127	365.76	23225.8	156.604	24887.7	325.065	35.0966	24.8877	80.0051	127	365.76	23225.8	417.601	97250	433.298	78.6137	97.25	142.569	127	365.76	23225.8	357.178	89035.5	209.648	65.9203	89.0355	46.2923
			128	368.64	23593	151.769	50489.5	243.834	26.6514	50.4895	98	128	368.64	23593	154.862	24732.8	321.447	35.2514	24.7328	80.3581	128	368.64	23593	415.144	96834.8	430.749	79.0288	96.8348	142.999	128	368.64	23593	355.136	88680.3	208.449	66.2754	88.6803	46.5008
			129	371.52	23963.1	150.902	50338.6	242.44	26.8023	50.3386	98	129	371.52	23963.1	153.148	24579.7	317.89	35.4046	24.5797	80.7072	129	371.52	23963.1	412.718	96422.1	428.231	79.4415	96.4221	143.428	129	371.52	23963.1	353.119	88327.2	207.265	66.6285	88.3272	46.708
			130	374.4	24336	150.048	50188.6	241.068	26.9523	50.1886	98	130	374.4	24336	151.464	24428.2	314.395	35.556	24.4282	81.0525	130	374.4	24336	410.321	96011.8	425.744	79.8518	96.0118	143.853	130	374.4	24336	351.128	87976.1	206.097	66.9797	87.9761	46.9141
			131	377.28	24711.9	149.208	50039.4	239.718	27.1015	50.0394	98	131	377.28	24711.9	149.81	24278.4	310.962	35.7058	24.2784	81.394	131	377.28	24711.9	407.955	95603.9	423.289	80.2598	95.6039	144.277	131	377.28	24711.9	349.163	87626.9	204.943	67.3288	87.6269	47.1191
			132	380.16	25090.6	148.382	49891	238.391	27.2499	49.891	98	132	380.16	25090.6	148.188	24130.2	307.595	35.854	24.1302	81.7318	132	380.16	25090.6	405.619	95198.2	420.866	80.6654	95.1982	144.698	132	380.16	25090.6	347.224	87279.7	203.806	67.676	87.2797	47.3229
			133	383.04	25472.2	147.571	49743.4	237.088	27.3975	49.7434	98	133	383.04	25472.2	146.597	23983.6	304.292	36.0006	23.9836	82.0659	133	383.04	25472.2	403.314	94794.9	418.474	81.0687	94.7949	145.116	133	383.04	25472.2	345.312	86934.4	202.683	68.0214	86.9344	47.5256
			134	385.92	25856.7	146.774	49596.6	235.808	27.5443	49.5966	98	134	385.92	25856.7	145.038	23838.6	301.056	36.1457	23.8386	82.3966	134	385.92	25856.7	401.04	94393.9	416.114	81.4698	94.3939	145.532	134	385.92	25856.7	343.427	86591	201.577	68.3648	86.591	47.7272
			135	388.8	26244	145.993	49450.6	234.553	27.6903	49.4506	98	135	388.8	26244	143.512	23695	297.888	36.2892	23.695	82.7237	135	388.8	26244	398.796	93995.1	413.787	81.8686	93.9951	145.946	135	388.8	26244	341.568	86249.4	200.486	68.7063	86.2494	47.9276
			136	391.68	26634.3	145.226	49305.4	233.322	27.8355	49.3054	98	136	391.68	26634.3	142.018	23553	294.788	36.4312	23.553	83.0474	136	391.68	26634.3	396.584	93598.5	411.491	82.2652	93.5985	146.357	136	391.68	26634.3	339.737	85909.6	199.411	69.0461	85.9096	48.1271
			137	394.56	27027.4	144.476	49160.9	232.115	27.98	49.1609	98	137	394.56	27027.4	140.557	23412.5	291.756	36.5717	23.4125	83.3679	137	394.56	27027.4	394.402	93204.1	409.227	82.6596	93.2041	146.767	137	394.56	27027.4	337.932	85571.7	198.351	69.384	85.5717	48.3254
			138	397.44	27423.4	143.74	49017.2	230.934	28.1237	49.0172	98	138	397.44	27423.4	139.13	23273.3	288.793	36.7109	23.2733	83.685	138	397.44	27423.4	392.252	92811.9	406.996	83.0518	92.8119	147.174	138	397.44	27423.4	336.154	85235.6	197.308	69.7202	85.2356	48.5227
			139	400.32	27822.3	143.02	48874.2	229.777	28.2667	48.8742	98	139	400.32	27822.3	137.736	23135.6	285.9	36.8486	23.1356	83.999	139	400.32	27822.3	390.132	92421.7	404.796	83.4419	92.4217	147.578	139	400.32	27822.3	334.403	84901.2	196.28	70.0546	84.9012	48.719
			140	403.2	28224	142.316	48731.9	228.645	28.409	48.7319	98	140	403.2	28224	136.376	22999.2	283.076	36.985	22.9992	84.3099	140	403.2	28224	388.042	92033.7	402.628	83.83	92.0337	147.981	140	403.2	28224	332.678	84568.5	195.268	70.3873	84.5685	48.9143
			141	406.08	28628.7	141.627	48590.2	227.539	28.5507	48.5902	98	141	406.08	28628.7	135.049	22864.2	280.321	37.12	22.8642	84.6177	141	406.08	28628.7	385.983	91647.7	400.492	84.216	91.6477	148.382	141	406.08	28628.7	330.98	84237.5	194.271	70.7182	84.2375	49.1085
			142	408.96	29036.2	140.954	48449.3	226.457	28.6916	48.4493	98	142	408.96	29036.2	133.755	22730.4	277.636	37.2538	22.7304	84.9226	142	408.96	29036.2	383.955	91263.7	398.387	84.5999	91.2637	148.78	142	408.96	29036.2	329.309	83908.2	193.29	71.0475	83.9082	49.3018
			143	411.84	29446.6	140.296	48309	225.4	28.8319	48.309	98	143	411.84	29446.6	132.495	22597.9	275.02	37.3863	22.5979	85.2247	143	411.84	29446.6	381.956	90881.8	396.313	84.9819	90.8818	149.176	143	411.84	29446.6	327.664	83580.5	192.324	71.3752	83.5805	49.4941
			144	414.72	29859.9	139.653	48169.3	224.368	28.9716	48.1693	98	144	414.72	29859.9	131.267	22466.7	272.472	37.5176	22.4667	85.5239	144	414.72	29859.9	379.986	90501.8	394.27	85.3619	90.5018	149.571	144	414.72	29859.9	326.045	83254.5	191.374	71.7013	83.2545	49.6855
			145	417.6	30276	139.026	48030.3	223.36	29.1106	48.0303	98	145	417.6	30276	130.073	22336.6	269.993	37.6476	22.3366	85.8204	145	417.6	30276	378.046	90123.8	392.257	85.7399	90.1238	149.963	145	417.6	30276	324.451	82930	190.439	72.0257	82.93	49.876
			146	420.48	30695.1	138.414	47891.9	222.377	29.249	47.8919	98	146	420.48	30695.1	128.911	22207.7	267.58	37.7765	22.2077	86.1143	146	420.48	30695.1	376.135	89747.6	390.273	86.116	89.7476	150.353	146	420.48	30695.1	322.882	82607.2	189.518	72.3486	82.6072	50.0655
			147	423.36	31117	137.817	47754.1	221.417	29.3868	47.7541	98	147	423.36	31117	127.78	22079.9	265.234	37.9043	22.0799	86.4055	147	423.36	31117	374.252	89373.4	388.32	86.4903	89.3734	150.741	147	423.36	31117	321.339	82285.8	188.612	72.6699	82.2858	50.2541
			148	426.24	31541.8	137.234	47616.8	220.481	29.5241	47.6168	98	148	426.24	31541.8	126.681	21953.2	262.953	38.031	21.9532	86.6943	148	426.24	31541.8	372.397	89001	386.395	86.8627	89.001	151.128	148	426.24	31541.8	319.82	81966	187.72	72.9897	81.966	50.4418
			149	429.12	31969.5	136.665	47480.2	219.568	29.6607	47.4802	98	149	429.12	31969.5	125.613	21827.6	260.736	38.1566	21.8276	86.9807	149	429.12	31969.5	370.569	88630.4	384.498	87.2333	88.6304	151.512	149	429.12	31969.5	318.324	81647.7	186.843	73.3081	81.6477	50.6286
			150	432	32400	136.111	47344.1	218.677	29.7968	47.3441	98	150	432	32400	124.575	21703	258.582	38.2812	21.703	87.2646	150	432	32400	368.767	88261.6	382.629	87.602	88.2616	151.895	150	432	32400	316.852	81330.8	185.979	73.6249	81.3308	50.8146
			151	434.88	32833.5	135.57	47208.5	217.808	29.9324	47.2085	98	151	434.88	32833.5	123.567	21579.5	256.488	38.4048	21.5795	87.5463	151	434.88	32833.5	366.992	87894.6	380.787	87.969	87.8946	152.276	151	434.88	32833.5	315.403	81015.4	185.128	73.9403	81.0154	50.9998
			152	437.76	33269.8	135.043	47073.5	216.961	30.0675	47.0735	98	152	437.76	33269.8	122.587	21456.9	254.455	38.5273	21.4569	87.8258	152	437.76	33269.8	365.242	87529.4	378.971	88.3343	87.5294	152.655	152	437.76	33269.8	313.976	80701.4	184.29	74.2543	80.7014	51.184
			153	440.64	33709	134.529	46938.9	216.135	30.202	46.9389	98	153	440.64	33709	121.635	21335.2	252.479	38.649	21.3352	88.1031	153	440.64	33709	363.516	87165.9	377.181	88.6978	87.1659	153.032	153	440.64	33709	312.571	80388.9	183.466	74.5669	80.3889	51.3675
			154	443.52	34151.1	134.027	46804.9	215.328	30.336	46.8049	98	154	443.52	34151.1	120.71	21214.5	250.559	38.7697	21.2145	88.3782	154	443.52	34151.1	361.815	86804.1	375.415	89.0596	86.8041	153.407	154	443.52	34151.1	311.186	80077.7	182.653	74.8781	80.0777	51.5502
			155	446.4	34596	133.537	46671.4	214.541	30.4695	46.6714	98	155	446.4	34596	119.811	21094.7	248.693	38.8895	21.0947	88.6513	155	446.4	34596	360.136	86443.9	373.674	89.4197	86.4439	153.781	155	446.4	34596	309.822	79767.9	181.852	75.1879	79.7679	51.732
			156	449.28	35043.9	133.058	46538.3	213.772	30.6026	46.5383	98	156	449.28	35043.9	118.937	20975.8	246.879	39.0084	20.9758	88.9225	156	449.28	35043.9	358.48	86085.4	371.955	89.7782	86.0854	154.153	156	449.28	35043.9	308.477	79459.4	181.063	75.4964	79.4594	51.9131
			157	452.16	35494.6	132.591	46405.7	213.021	30.7352	46.4057	98	157	452.16	35494.6	118.087	20857.7	245.115	39.1265	20.8577	89.1917	157	452.16	35494.6	356.846	85728.6	370.259	90.1351	85.7286	154.523	157	452.16	35494.6	307.151	79152.2	180.284	75.8035	79.1522	52.0934
			158	455.04	35948.2	132.134	46273.6	212.287	30.8673	46.2736	98	158	455.04	35948.2	117.26	20740.4	243.398	39.2438	20.7404	89.459	158	455.04	35948.2	355.231	85373.4	368.584	90.4903	85.3734	154.892	158	455.04	35948.2	305.843	78846.4	179.517	76.1093	78.8464	52.2729
			159	457.921	36404.7	131.687	46141.9	211.569	30.999	46.1419	98	159	457.921	36404.7	116.455	20624	241.726	39.3602	20.624	89.7244	159	457.921	36404.7	353.637	85019.7	366.93	90.8439	85.0197	155.259	159	457.921	36404.7	304.552	78541.8	178.759	76.4139	78.5418	52.4516
			160	460.801	36864	131.249	46010.6	210.866	31.1303	46.0106	98	160	460.801	36864	115.67	20508.3	240.097	39.4759	20.5083	89.9881	160	460.801	36864	352.061	84667.7	365.295	91.196	84.6677	155.624	160	460.801	36864	303.277	78238.6	178.01	76.7172	78.2386	52.6296
			161	463.681	37326.3	130.82	45879.8	210.177	31.2611	45.8798	98	161	463.681	37326.3	114.905	20393.4	238.509	39.5908	20.3934	90.25	161	463.681	37326.3	350.503	84317.2	363.678	91.5465	84.3172	155.988	161	463.681	37326.3	302.018	77936.5	177.271	77.0192	77.9365	52.8069
			162	466.561	37791.4	130.4	45749.4	209.501	31.3915	45.7494	98	162	466.561	37791.4	114.158	20279.2	236.959	39.705	20.2792	90.5103	162	466.561	37791.4	348.963	83968.2	362.08	91.8954	83.9682	156.35	162	466.561	37791.4	300.773	77635.8	176.541	77.32	77.6358	52.9835
			163	469.441	38259.4	129.987	45619.4	208.838	31.5215	45.6194	98	163	469.441	38259.4	113.428	20165.8	235.444	39.8184	20.1658	90.7688	163	469.441	38259.4	347.438	83620.8	360.498	92.2429	83.6208	156.71	163	469.441	38259.4	299.542	77336.2	175.818	77.6195	77.3362	53.1593
			164	472.321	38730.3	129.581	45489.9	208.186	31.6511	45.4899	98	164	472.321	38730.3	112.714	20053.1	233.962	39.9311	20.0531	91.0258	164	472.321	38730.3	345.928	83274.8	358.931	92.5888	83.2748	157.069	164	472.321	38730.3	298.324	77037.9	175.103	77.9178	77.0379	53.3344
			165	475.201	39204	129.182	45360.7	207.545	31.7802	45.3607	98	165	475.201	39204	112.015	19941.1	232.51	40.0431	19.9411	91.2811	165	475.201	39204	344.433	82930.4	357.38	92.9332	82.9304	157.426	165	475.201	39204	297.118	76740.8	174.395	78.215	76.7408	53.5088
			166	478.081	39680.7	128.789	45231.9	206.913	31.909	45.2319	98	166	478.081	39680.7	111.329	19829.8	231.087	40.1545	19.8298	91.5349	166	478.081	39680.7	342.951	82587.5	355.842	93.2762	82.5875	157.782	166	478.081	39680.7	295.923	76444.9	173.694	78.5109	76.4449	53.6825
			167	480.961	40160.2	128.401	45103.5	206.29	32.0374	45.1035	98	167	480.961	40160.2	110.656	19719.1	229.689	40.2651	19.7191	91.7871	167	480.961	40160.2	341.482	82246	354.317	93.6177	82.246	158.137	167	480.961	40160.2	294.739	76150.1	172.999	78.8056	76.1501	53.8555
			168	483.841	40642.6	128.018	44975.5	205.675	32.1654	44.9755	98	168	483.841	40642.6	109.994	19609.1	228.314	40.3751	19.6091	92.0379	168	483.841	40642.6	340.024	81906	352.805	93.9577	81.906	158.489	168	483.841	40642.6	293.565	75856.6	172.31	79.0992	75.8566	54.0278
			169	486.721	41127.9	127.639	44847.8	205.066	32.2931	44.8478	98	169	486.721	41127.9	109.342	19499.8	226.961	40.4844	19.4998	92.2871	169	486.721	41127.9	338.577	81567.4	351.303	94.2963	81.5674	158.841	169	486.721	41127.9	292.4	75564.2	171.626	79.3916	75.5642	54.1994
			170	489.601	41616	127.264	44720.6	204.464	32.4203	44.7206	98	170	489.601	41616	108.699	19391.1	225.627	40.5931	19.3911	92.5349	170	489.601	41616	337.14	81230.2	349.813	94.6334	81.2302	159.191	170	489.601	41616	291.243	75272.9	170.947	79.6828	75.2729	54.3704
			171	492.481	42107.1	126.893	44593.7	203.867	32.5472	44.5937	98	171	492.481	42107.1	108.064	19283	224.309	40.7012	19.283	92.7813	171	492.481	42107.1	335.712	80894.5	348.331	94.9691	80.8945	159.539	171	492.481	42107.1	290.093	74982.8	170.272	79.9729	74.9828	54.5406
			172	495.361	42601	126.524	44467.1	203.274	32.6738	44.4671	98	172	495.361	42601	107.437	19175.6	223.007	40.8086	19.1756	93.0262	172	495.361	42601	334.294	80560.2	346.859	95.3034	80.5602	159.886	172	495.361	42601	288.951	74693.9	169.601	80.2619	74.6939	54.7102
			173	498.241	43097.8	126.158	44341	202.686	32.7999	44.341	98	173	498.241	43097.8	106.816	19068.8	221.718	40.9155	19.0688	93.2697	173	498.241	43097.8	332.883	80227.3	345.395	95.6363	80.2273	160.231	173	498.241	43097.8	287.815	74406.1	168.935	80.5497	74.4061	54.8792
			174	501.121	43597.5	125.794	44215.2	202.101	32.9257	44.2152	98	174	501.121	43597.5	106.2	18962.6	220.441	41.0217	18.9626	93.5118	174	501.121	43597.5	331.479	79895.9	343.939	95.9678	79.8959	160.575	174	501.121	43597.5	286.684	74119.4	168.271	80.8364	74.1194	55.0474
			175	504.001	44100	125.431	44089.8	201.519	33.0511	44.0898	98	175	504.001	44100	105.59	18857	219.174	41.1273	18.857	93.7525	175	504.001	44100	330.083	79565.8	342.491	96.2979	79.5658	160.918	175	504.001	44100	285.56	73833.8	167.611	81.1219	73.8338	55.215
			176	506.881	44605.5	125.07	43964.7	200.939	33.1762	43.9647	98	176	506.881	44605.5	104.984	18752	217.915	41.2322	18.752	93.9918	176	506.881	44605.5	328.693	79237.1	341.048	96.6266	79.2371	161.259	176	506.881	44605.5	284.44	73549.4	166.954	81.4064	73.5494	55.382
			177	509.761	45113.8	124.711	43840	200.362	33.3009	43.84	98	177	509.761	45113.8	104.382	18647.6	216.667	41.3366	18.6476	94.2297	177	509.761	45113.8	327.31	78909.8	339.613	96.9539	78.9098	161.598	177	509.761	45113.8	283.325	73266	166.3	81.6897	73.266	55.5483
			178	512.641	45625	124.353	43715.6	199.786	33.4253	43.7156	98	178	512.641	45625	103.784	18543.8	215.426	41.4404	18.5438	94.4663	178	512.641	45625	325.933	78583.8	338.184	97.2798	78.5838	161.936	178	512.641	45625	282.215	72983.8	165.648	81.9719	72.9838	55.7139
			179	515.521	46139.1	123.996	43591.6	199.212	33.5493	43.5916	98	179	515.521	46139.1	103.19	18440.6	214.192	41.5436	18.4406	94.7015	179	515.521	46139.1	324.561	78259.3	336.761	97.6044	78.2593	162.273	179	515.521	46139.1	281.109	72702.7	164.999	82.253	72.7027	55.8789
			180	518.401	46656	123.64	43468	198.64	33.6729	43.468	98	180	518.401	46656	102.599	18338	212.965	41.6462	18.338	94.9354	180	518.401	46656	323.195	77936.1	335.344	97.9276	77.9361	162.609	180	518.401	46656	280.008	72422.7	164.352	82.533	72.4227	56.0433
			181	521.281	47175.9	123.285	43344.7	198.07	33.7962	43.3447	98	181	521.281	47175.9	102.011	18236	211.745	41.7482	18.236	95.168	181	521.281	47175.9	321.835	77614.3	333.933	98.2494	77.6143	162.942	181	521.281	47175.9	278.91	72143.8	163.708	82.8119	72.1438	56.207
			182	524.161	47698.6	122.93	43221.8	197.501	33.9191	43.2218	98	182	524.161	47698.6	101.427	18134.6	210.532	41.8496	18.1346	95.3992	182	524.161	47698.6	320.481	77293.8	332.528	98.5699	77.2938	163.275	182	524.161	47698.6	277.818	71866	163.067	83.0897	71.866	56.3701
			183	527.041	48224.2	122.577	43099.2	196.934	34.0417	43.0992	98	183	527.041	48224.2	100.846	18033.7	209.326	41.9505	18.0337	95.6291	183	527.041	48224.2	319.133	76974.6	331.128	98.889	76.9746	163.606	183	527.041	48224.2	276.729	71589.3	162.428	83.3665	71.5893	56.5325
			184	529.921	48752.7	122.225	42977	196.368	34.1639	42.977	98	184	529.921	48752.7	100.268	17933.5	208.127	42.0507	17.9335	95.8576	184	529.921	48752.7	317.79	76656.9	329.735	99.2068	76.6569	163.936	184	529.921	48752.7	275.645	71313.6	161.791	83.6421	71.3136	56.6943
			185	532.801	49284	121.874	42855.1	195.804	34.2858	42.8551	98	185	532.801	49284	99.6939	17833.8	206.935	42.1504	17.8338	96.0849	185	532.801	49284	316.453	76340.4	328.348	99.5233	76.3404	164.264	185	532.801	49284	274.564	71039	161.157	83.9167	71.039	56.8554
			186	535.681	49818.3	121.524	42733.6	195.241	34.4073	42.7336	98	186	535.681	49818.3	99.1228	17734.7	205.75	42.2496	17.7347	96.3108	186	535.681	49818.3	315.121	76025.3	326.966	99.8384	76.0253	164.591	186	535.681	49818.3	273.489	70765.6	160.526	84.1902	70.7656	57.016
			187	538.561	50355.4	121.175	42612.4	194.681	34.5285	42.6124	98	187	538.561	50355.4	98.555	17636.1	204.571	42.3481	17.6361	96.5355	187	538.561	50355.4	313.795	75711.5	325.59	100.152	75.7115	164.917	187	538.561	50355.4	272.417	70493.1	159.897	84.4626	70.4931	57.1759
			188	541.441	50895.4	120.827	42491.6	194.121	34.6493	42.4916	98	188	541.441	50895.4	97.9905	17538.1	203.4	42.4461	17.5381	96.7589	188	541.441	50895.4	312.475	75399	324.22	100.465	75.399	165.241	188	541.441	50895.4	271.35	70221.8	159.27	84.7339	70.2218	57.3351
			189	544.321	51438.3	120.48	42371.1	193.564	34.7698	42.3711	98	189	544.321	51438.3	97.4292	17440.7	202.234	42.5435	17.4407	96.981	189	544.321	51438.3	311.16	75087.9	322.856	100.776	75.0879	165.564	189	544.321	51438.3	270.286	69951.5	158.646	85.0042	69.9515	57.4938
			190	547.201	51984	120.134	42251	193.008	34.8899	42.251	98	190	547.201	51984	96.8711	17343.8	201.076	42.6404	17.3438	97.2018	190	547.201	51984	309.85	74778	321.497	101.086	74.778	165.885	190	547.201	51984	269.227	69682.3	158.025	85.2735	69.6823	57.6518
			191	550.081	52532.7	119.789	42131.2	192.453	35.0097	42.1312	98	191	550.081	52532.7	96.3163	17247.5	199.924	42.7367	17.2475	97.4214	191	550.081	52532.7	308.546	74469.5	320.144	101.394	74.4695	166.205	191	550.081	52532.7	268.172	69414.1	157.405	85.5416	69.4141	57.8092
			192	552.961	53084.2	119.445	42011.7	191.901	35.1292	42.0117	98	192	552.961	53084.2	95.7645	17151.7	198.779	42.8325	17.1517	97.6397	192	552.961	53084.2	307.248	74162.2	318.797	101.701	74.1622	166.524	192	552.961	53084.2	267.121	69147	156.789	85.8087	69.147	57.966
			193	555.841	53638.6	119.102	41892.6	191.349	35.2483	41.8926	98	193	555.841	53638.6	95.216	17056.5	197.64	42.9277	17.0565	97.8567	193	555.841	53638.6	305.955	73856.3	317.456	102.007	73.8563	166.842	193	555.841	53638.6	266.075	68880.9	156.174	86.0748	68.8809	58.1222
			194	558.721	54195.9	118.76	41773.9	190.8	35.367	41.7739	98	194	558.721	54195.9	94.6706	16961.8	196.508	43.0224	16.9618	98.0725	194	558.721	54195.9	304.668	73551.6	316.12	102.312	73.5516	167.158	194	558.721	54195.9	265.032	68615.9	155.562	86.3399	68.6159	58.2777
			195	561.601	54756	118.418	41655.5	190.252	35.4855	41.6555	98	195	561.601	54756	94.1283	16867.7	195.383	43.1165	16.8677	98.2871	195	561.601	54756	303.386	73248.2	314.79	102.615	73.2482	167.473	195	561.601	54756	263.994	68351.9	154.953	86.6039	68.3519	58.4327
			196	564.481	55319.1	118.078	41537.4	189.705	35.6035	41.5374	98	196	564.481	55319.1	93.5891	16774.1	194.264	43.2101	16.7741	98.5004	196	564.481	55319.1	302.109	72946.1	313.465	102.918	72.9461	167.786	196	564.481	55319.1	262.959	68088.9	154.346	86.8668	68.0889	58.587
			197	567.361	55885	117.739	41419.6	189.16	35.7213	41.4196	98	197	567.361	55885	93.0531	16681.1	193.151	43.3031	16.6811	98.7126	197	567.361	55885	300.838	72645.3	312.146	103.218	72.6453	168.098	197	567.361	55885	261.929	67827	153.741	87.1287	67.827	58.7408
			198	570.241	56453.8	117.401	41302.2	188.617	35.8387	41.3022	98	198	570.241	56453.8	92.5201	16588.6	192.044	43.3957	16.5886	98.9235	198	570.241	56453.8	299.572	72345.7	310.833	103.518	72.3457	168.409	198	570.241	56453.8	260.902	67566.1	153.138	87.3896	67.5661	58.8939
			199	573.121	57025.5	117.064	41185.2	188.075	35.9557	41.1852	98	199	573.121	57025.5	91.9901	16496.6	190.944	43.4877	16.4966	99.1332	199	573.121	57025.5	298.312	72047.4	309.525	103.816	72.0474	168.719	199	573.121	57025.5	259.88	67306.2	152.538	87.6495	67.3062	59.0465
			200	576.001	57600.1	116.727	41068.4	187.535	36.0725	41.0684	98	200	576.001	57600.1	91.4632	16405.1	189.851	43.5791	16.4051	99.3417	200	576.001	57600.1	297.056	71750.3	308.222	104.113	71.7503	169.027	200	576.001	57600.1	258.862	67047.4	151.941	87.9084	67.0474	59.1984
			201	578.881	58177.5	116.392	40952	186.996	36.1889	40.952	98	201	578.881	58177.5	90.9393	16314.2	188.763	43.6701	16.3142	99.549	201	578.881	58177.5	295.806	71454.5	306.925	104.409	71.4545	169.334	201	578.881	58177.5	257.847	66789.5	151.345	88.1662	66.7895	59.3497
			202	581.761	58757.8	116.058	40836	186.459	36.3049	40.836	98	202	581.761	58757.8	90.4184	16223.7	187.682	43.7605	16.2237	99.7551	202	581.761	58757.8	294.562	71159.9	305.634	104.704	71.1599	169.639	202	581.761	58757.8	256.837	66532.7	150.752	88.4231	66.5327	59.5005
			203	584.641	59341	115.725	40720.3	185.924	36.4206	40.7203	98	203	584.641	59341	89.9004	16133.8	186.607	43.8504	16.1338	99.96	203	584.641	59341	293.322	70866.6	304.348	104.997	70.8666	169.944	203	584.641	59341	255.831	66276.8	150.161	88.6789	66.2768	59.6507
			204	587.521	59927.1	115.392	40604.9	185.39	36.536	40.6049	98	204	587.521	59927.1	89.3855	16044.5	185.538	43.9398	16.0445	100.164	204	587.521	59927.1	292.088	70574.5	303.067	105.289	70.5745	170.247	204	587.521	59927.1	254.828	66022	149.573	88.9337	66.022	59.8002
			205	590.401	60516.1	115.061	40489.8	184.857	36.6511	40.4898	98	205	590.401	60516.1	88.8735	15955.6	184.475	44.0286	15.9556	100.366	205	590.401	60516.1	290.859	70283.7	301.792	105.58	70.2837	170.549	205	590.401	60516.1	253.83	65768.2	148.987	89.1876	65.7682	59.9492
			206	593.281	61107.9	114.73	40375.1	184.326	36.7658	40.3751	98	206	593.281	61107.9	88.3644	15867.2	183.419	44.117	15.8672	100.568	206	593.281	61107.9	289.635	69994	300.522	105.87	69.994	170.849	206	593.281	61107.9	252.835	65515.3	148.403	89.4404	65.5153	60.0976
			207	596.161	61702.6	114.401	40260.7	183.797	36.8802	40.2607	98	207	596.161	61702.6	87.8582	15779.4	182.368	44.2049	15.7794	100.768	207	596.161	61702.6	288.416	69705.6	299.257	106.158	69.7056	171.148	207	596.161	61702.6	251.844	65263.5	147.822	89.6922	65.2635	60.2454
			208	599.041	62300.2	114.072	40146.6	183.269	36.9943	40.1466	98	208	599.041	62300.2	87.355	15692	181.323	44.2922	15.692	100.967	208	599.041	62300.2	287.202	69418.4	297.998	106.445	69.4184	171.446	208	599.041	62300.2	250.858	65012.6	147.242	89.9431	65.0126	60.3927
			209	601.921	62900.7	113.744	40032.9	182.743	37.108	40.0329	98	209	601.921	62900.7	86.8546	15605.1	180.285	44.3791	15.6051	101.165	209	601.921	62900.7	285.994	69132.4	296.744	106.731	69.1324	171.743	209	601.921	62900.7	249.875	64762.8	146.666	90.193	64.7628	60.5394
			210	604.801	63504.1	113.418	39919.4	182.218	37.2215	39.9194	98	210	604.801	63504.1	86.3571	15518.8	179.252	44.4654	15.5188	101.362	210	604.801	63504.1	284.79	68847.6	295.495	107.016	68.8476	172.039	210	604.801	63504.1	248.895	64513.9	146.091	90.4419	64.5139	60.6854
			211	607.681	64110.3	113.092	39806.4	181.694	37.3346	39.8064	98	211	607.681	64110.3	85.8624	15432.9	178.225	44.5513	15.4329	101.558	211	607.681	64110.3	283.592	68564	294.252	107.3	68.564	172.333	211	607.681	64110.3	247.92	64266	145.518	90.6898	64.266	60.831
			212	610.561	64719.4	112.767	39693.6	181.172	37.4473	39.6936	98	212	610.561	64719.4	85.3706	15347.6	177.204	44.6367	15.3476	101.752	212	610.561	64719.4	282.399	68281.6	293.014	107.582	68.2816	172.626	212	610.561	64719.4	246.949	64019	144.948	90.9367	64.019	60.9759
			213	613.441	65331.4	112.443	39581.1	180.652	37.5598	39.5811	98	213	613.441	65331.4	84.8816	15262.7	176.189	44.7215	15.2627	101.946	213	613.441	65331.4	281.21	68000.4	291.781	107.863	68.0004	172.918	213	613.441	65331.4	245.981	63773	144.38	91.1827	63.773	61.1203
			214	616.321	65946.3	112.12	39469	180.133	37.6719	39.469	98	214	616.321	65946.3	84.3954	15178.3	175.18	44.8059	15.1783	102.138	214	616.321	65946.3	280.027	67720.4	290.553	108.143	67.7204	173.208	214	616.321	65946.3	245.017	63528	143.814	91.4277	63.528	61.2641
			215	619.201	66564.1	111.798	39357.2	179.616	37.7837	39.3572	98	215	619.201	66564.1	83.912	15094.4	174.177	44.8898	15.0944	102.33	215	619.201	66564.1	278.849	67441.6	289.33	108.422	67.4416	173.498	215	619.201	66564.1	244.057	63283.9	143.251	91.6718	63.2839	61.4074
			216	622.081	67184.7	111.477	39245.8	179.1	37.8952	39.2458	98	216	622.081	67184.7	83.4313	15010.9	173.179	44.9733	15.0109	102.52	216	622.081	67184.7	277.675	67163.9	288.113	108.7	67.1639	173.786	216	622.081	67184.7	243.101	63040.8	142.69	91.9149	63.0408	61.55
			217	624.961	67808.2	111.157	39134.6	178.585	38.0063	39.1346	98	217	624.961	67808.2	82.9534	14928	172.187	45.0562	14.928	102.709	217	624.961	67808.2	276.507	66887.4	286.901	108.976	66.8874	174.073	217	624.961	67808.2	242.148	62798.7	142.13	92.157	62.7987	61.6922
			218	627.841	68434.6	110.838	39023.8	178.072	38.1172	39.0238	98	218	627.841	68434.6	82.4782	14845.5	171.201	45.1387	14.8455	102.897	218	627.841	68434.6	275.344	66612	285.693	109.252	66.612	174.358	218	627.841	68434.6	241.199	62557.5	141.574	92.3982	62.5575	61.8337
			219	630.721	69063.9	110.519	38913.2	177.561	38.2277	38.9132	98	219	630.721	69063.9	82.0058	14763.5	170.22	45.2207	14.7635	103.084	219	630.721	69063.9	274.185	66337.8	284.491	109.526	66.3378	174.643	219	630.721	69063.9	240.254	62317.2	141.019	92.6385	62.3172	61.9748
			220	633.601	69696.1	110.202	38803	177.051	38.3379	38.803	98	220	633.601	69696.1	81.5361	14682	169.245	45.3023	14.682	103.27	220	633.601	69696.1	273.031	66064.8	283.294	109.799	66.0648	174.926	220	633.601	69696.1	239.313	62077.9	140.466	92.8778	62.0779	62.1152
			221	636.481	70331.1	109.885	38693.2	176.542	38.4478	38.6932	98	221	636.481	70331.1	81.069	14600.9	168.275	45.3833	14.6009	103.454	221	636.481	70331.1	271.882	65792.9	282.102	110.071	65.7929	175.208	221	636.481	70331.1	238.375	61839.6	139.916	93.1162	61.8396	62.2551
			222	639.361	70969	109.57	38583.6	176.035	38.5573	38.5836	98	222	639.361	70969	80.6047	14520.3	167.312	45.4639	14.5203	103.638	222	639.361	70969	270.738	65522.2	280.915	110.341	65.5222	175.489	222	639.361	70969	237.441	61602.1	139.368	93.3536	61.6021	62.3945
			223	642.241	71609.8	109.255	38474.3	175.53	38.6666	38.4743	98	223	642.241	71609.8	80.1429	14440.1	166.353	45.5441	14.4401	103.821	223	642.241	71609.8	269.599	65252.6	279.733	110.611	65.2526	175.769	223	642.241	71609.8	236.511	61365.6	138.821	93.5901	61.3656	62.5333
			224	645.121	72253.5	108.941	38365.4	175.025	38.7755	38.3654	98	224	645.121	72253.5	79.6839	14360.5	165.4	45.6238	14.3605	104.003	224	645.121	72253.5	268.465	64984.1	278.556	110.88	64.9841	176.047	224	645.121	72253.5	235.584	61130	138.278	93.8257	61.13	62.6716
			225	648.001	72900.1	108.628	38256.8	174.523	38.8842	38.2568	98	225	648.001	72900.1	79.2274	14281.2	164.453	45.703	14.2812	104.183	225	648.001	72900.1	267.335	64716.8	277.384	111.147	64.7168	176.325	225	648.001	72900.1	234.661	60895.4	137.736	94.0604	60.8954	62.8093
			226	650.881	73549.5	108.316	38148.4	174.021	38.9925	38.1484	98	226	650.881	73549.5	78.7736	14202.5	163.511	45.7818	14.2025	104.363	226	650.881	73549.5	266.21	64450.6	276.216	111.413	64.4506	176.601	226	650.881	73549.5	233.741	60661.6	137.196	94.2941	60.6616	62.9465
			227	653.761	74201.8	108.005	38040.4	173.522	39.1005	38.0404	98	227	653.761	74201.8	78.3224	14124.1	162.574	45.8601	14.1241	104.541	227	653.761	74201.8	265.09	64185.5	275.054	111.678	64.1855	176.876	227	653.761	74201.8	232.825	60428.8	136.658	94.5269	60.4288	63.0832
			228	656.641	74857	107.695	37932.7	173.023	39.2082	37.9327	98	228	656.641	74857	77.8738	14046.3	161.643	45.9379	14.0463	104.719	228	656.641	74857	263.974	63921.5	273.897	111.942	63.9215	177.15	228	656.641	74857	231.913	60196.9	136.123	94.7589	60.1969	63.2193
			229	659.521	75515.1	107.385	37825.4	172.526	39.3156	37.8254	98	229	659.521	75515.1	77.4277	13968.8	160.717	46.0154	13.9688	104.895	229	659.521	75515.1	262.863	63658.7	272.744	112.205	63.6587	177.423	229	659.521	75515.1	231.004	59965.9	135.59	94.9899	59.9659	63.3549
			230	662.401	76176.1	107.077	37718.3	172.031	39.4226	37.7183	98	230	662.401	76176.1	76.9842	13891.9	159.797	46.0924	13.8919	105.071	230	662.401	76176.1	261.757	63396.9	271.597	112.467	63.3969	177.694	230	662.401	76176.1	230.099	59735.8	135.058	95.22	59.7358	63.49
			231	665.281	76839.9	106.769	37611.5	171.536	39.5294	37.6115	98	231	665.281	76839.9	76.5432	13815.3	158.881	46.1689	13.8153	105.245	231	665.281	76839.9	260.656	63136.2	270.454	112.727	63.1362	177.965	231	665.281	76839.9	229.198	59506.6	134.529	95.4492	59.5066	63.6245
			232	668.161	77506.6	106.463	37505	171.044	39.6359	37.505	98	232	668.161	77506.6	76.1048	13739.2	157.971	46.245	13.7392	105.419	232	668.161	77506.6	259.559	62876.7	269.316	112.987	62.8767	178.234	232	668.161	77506.6	228.299	59278.3	134.002	95.6775	59.2783	63.7585
			233	658.351	78169.9	0	37505	0	39.6359	37.505	98	233	658.351	78169.9	0	13739.2	0	46.245	13.7392	105.419	233	658.351	78169.9	0	62876.7	0	112.987	62.8767	178.234	233	658.351	78169.9	0	59278.3	0	95.6775	59.2783	63.7585
			234	648.541	78823.3	0	37505	0	39.6359	37.505	98	234	648.541	78823.3	0	13739.2	0	46.245	13.7392	105.419	234	648.541	78823.3	0	62876.7	0	112.987	62.8767	178.234	234	648.541	78823.3	0	59278.3	0	95.6775	59.2783	63.7585
			235	638.731	79467	0	37505	0	39.6359	37.505	98	235	638.731	79467	0	13739.2	0	46.245	13.7392	105.419	235	638.731	79467	0	62876.7	0	112.987	62.8767	178.234	235	638.731	79467	0	59278.3	0	95.6775	59.2783	63.7585
			236	628.921	80100.8	0	37505	0	39.6359	37.505	98	236	628.921	80100.8	0	13739.2	0	46.245	13.7392	105.419	236	628.921	80100.8	0	62876.7	0	112.987	62.8767	178.234	236	628.921	80100.8	0	59278.3	0	95.6775	59.2783	63.7585
			237	619.111	80724.8	0	37505	0	39.6359	37.505	98	237	619.111	80724.8	0	13739.2	0	46.245	13.7392	105.419	237	619.111	80724.8	0	62876.7	0	112.987	62.8767	178.234	237	619.111	80724.8	0	59278.3	0	95.6775	59.2783	63.7585
			238	609.301	81339	0	37505	0	39.6359	37.505	98	238	609.301	81339	0	13739.2	0	46.245	13.7392	105.419	238	609.301	81339	0	62876.7	0	112.987	62.8767	178.234	238	609.301	81339	0	59278.3	0	95.6775	59.2783	63.7585
			239	599.491	81943.4	0	37505	0	39.6359	37.505	98	239	599.491	81943.4	0	13739.2	0	46.245	13.7392	105.419	239	599.491	81943.4	0	62876.7	0	112.987	62.8767	178.234	239	599.491	81943.4	0	59278.3	0	95.6775	59.2783	63.7585
			240	589.681	82538	0	37505	0	39.6359	37.505	98	240	589.681	82538	0	13739.2	0	46.245	13.7392	105.419	240	589.681	82538	0	62876.7	0	112.987	62.8767	178.234	240	589.681	82538	0	59278.3	0	95.6775	59.2783	63.7585
			241	579.871	83122.8	0	37505	0	39.6359	37.505	98	241	579.871	83122.8	0	13739.2	0	46.245	13.7392	105.419	241	579.871	83122.8	0	62876.7	0	112.987	62.8767	178.234	241	579.871	83122.8	0	59278.3	0	95.6775	59.2783	63.7585
			242	570.061	83697.7	0	37505	0	39.6359	37.505	98	242	570.061	83697.7	0	13739.2	0	46.245	13.7392	105.419	242	570.061	83697.7	0	62876.7	0	112.987	62.8767	178.234	242	570.061	83697.7	0	59278.3	0	95.6775	59.2783	63.7585
			243	560.251	84262.9	0	37505	0	39.6359	37.505	98	243	560.251	84262.9	0	13739.2	0	46.245	13.7392	105.419	243	560.251	84262.9	0	62876.7	0	112.987	62.8767	178.234	243	560.251	84262.9	0	59278.3	0	95.6775	59.2783	63.7585
			244	550.441	84818.2	0	37505	0	39.6359	37.505	98	244	550.441	84818.2	0	13739.2	0	46.245	13.7392	105.419	244	550.441	84818.2	0	62876.7	0	112.987	62.8767	178.234	244	550.441	84818.2	0	59278.3	0	95.6775	59.2783	63.7585
			245	540.631	85363.8	0	37505	0	39.6359	37.505	98	245	540.631	85363.8	0	13739.2	0	46.245	13.7392	105.419	245	540.631	85363.8	0	62876.7	0	112.987	62.8767	178.234	245	540.631	85363.8	0	59278.3	0	95.6775	59.2783	63.7585
			246	530.821	85899.5	0	37505	0	39.6359	37.505	98	246	530.821	85899.5	0	13739.2	0	46.245	13.7392	105.419	246	530.821	85899.5	0	62876.7	0	112.987	62.8767	178.234	246	530.821	85899.5	0	59278.3	0	95.6775	59.2783	63.7585
			247	521.011	86425.4	0	37505	0	39.6359	37.505	98	247	521.011	86425.4	0	13739.2	0	46.245	13.7392	105.419	247	521.011	86425.4	0	62876.7	0	112.987	62.8767	178.234	247	521.011	86425.4	0	59278.3	0	95.6775	59.2783	63.7585
			248	511.201	86941.5	0	37505	0	39.6359	37.505	98	248	511.201	86941.5	0	13739.2	0	46.245	13.7392	105.419	248	511.201	86941.5	0	62876.7	0	112.987	62.8767	178.234	248	511.201	86941.5	0	59278.3	0	95.6775	59.2783	63.7585
			249	501.391	87447.8	0	37505	0	39.6359	37.505	98	249	501.391	87447.8	0	13739.2	0	46.245	13.7392	105.419	249	501.391	87447.8	0	62876.7	0	112.987	62.8767	178.234	249	501.391	87447.8	0	59278.3	0	95.6775	59.2783	63.7585
			250	491.581	87944.3	0	37505	0	39.6359	37.505	98	250	491.581	87944.3	0	13739.2	0	46.245	13.7392	105.419	250	491.581	87944.3	0	62876.7	0	112.987	62.8767	178.234	250	491.581	87944.3	0	59278.3	0	95.6775	59.2783	63.7585
			251	481.771	88431	0	37505	0	39.6359	37.505	98	251	481.771	88431	0	13739.2	0	46.245	13.7392	105.419	251	481.771	88431	0	62876.7	0	112.987	62.8767	178.234	251	481.771	88431	0	59278.3	0	95.6775	59.2783	63.7585
			252	471.961	88907.8	0	37505	0	39.6359	37.505	98	252	471.961	88907.8	0	13739.2	0	46.245	13.7392	105.419	252	471.961	88907.8	0	62876.7	0	112.987	62.8767	178.234	252	471.961	88907.8	0	59278.3	0	95.6775	59.2783	63.7585
			253	462.151	89374.9	0	37505	0	39.6359	37.505	98	253	462.151	89374.9	0	13739.2	0	46.245	13.7392	105.419	253	462.151	89374.9	0	62876.7	0	112.987	62.8767	178.234	253	462.151	89374.9	0	59278.3	0	95.6775	59.2783	63.7585
			254	452.341	89832.2	0	37505	0	39.6359	37.505	98	254	452.341	89832.2	0	13739.2	0	46.245	13.7392	105.419	254	452.341	89832.2	0	62876.7	0	112.987	62.8767	178.234	254	452.341	89832.2	0	59278.3	0	95.6775	59.2783	63.7585
			255	442.531	90279.6	0	37505	0	39.6359	37.505	98	255	442.531	90279.6	0	13739.2	0	46.245	13.7392	105.419	255	442.531	90279.6	0	62876.7	0	112.987	62.8767	178.234	255	442.531	90279.6	0	59278.3	0	95.6775	59.2783	63.7585
			256	432.721	90717.2	0	37505	0	39.6359	37.505	98	256	432.721	90717.2	0	13739.2	0	46.245	13.7392	105.419	256	432.721	90717.2	0	62876.7	0	112.987	62.8767	178.234	256	432.721	90717.2	0	59278.3	0	95.6775	59.2783	63.7585
			257	422.911	91145	0	37505	0	39.6359	37.505	98	257	422.911	91145	0	13739.2	0	46.245	13.7392	105.419	257	422.911	91145	0	62876.7	0	112.987	62.8767	178.234	257	422.911	91145	0	59278.3	0	95.6775	59.2783	63.7585
			258	413.101	91563	0	37505	0	39.6359	37.505	98	258	413.101	91563	0	13739.2	0	46.245	13.7392	105.419	258	413.101	91563	0	62876.7	0	112.987	62.8767	178.234	258	413.101	91563	0	59278.3	0	95.6775	59.2783	63.7585
			259	403.291	91971.2	0	37505	0	39.6359	37.505	98	259	403.291	91971.2	0	13739.2	0	46.245	13.7392	105.419	259	403.291	91971.2	0	62876.7	0	112.987	62.8767	178.234	259	403.291	91971.2	0	59278.3	0	95.6775	59.2783	63.7585
			260	393.481	92369.6	0	37505	0	39.6359	37.505	98	260	393.481	92369.6	0	13739.2	0	46.245	13.7392	105.419	260	393.481	92369.6	0	62876.7	0	112.987	62.8767	178.234	260	393.481	92369.6	0	59278.3	0	95.6775	59.2783	63.7585
			261	383.671	92758.2	0	37505	0	39.6359	37.505	98	261	383.671	92758.2	0	13739.2	0	46.245	13.7392	105.419	261	383.671	92758.2	0	62876.7	0	112.987	62.8767	178.234	261	383.671	92758.2	0	59278.3	0	95.6775	59.2783	63.7585
			262	373.861	93137	0	37505	0	39.6359	37.505	98	262	373.861	93137	0	13739.2	0	46.245	13.7392	105.419	262	373.861	93137	0	62876.7	0	112.987	62.8767	178.234	262	373.861	93137	0	59278.3	0	95.6775	59.2783	63.7585
			263	364.051	93505.9	0	37505	0	39.6359	37.505	98	263	364.051	93505.9	0	13739.2	0	46.245	13.7392	105.419	263	364.051	93505.9	0	62876.7	0	112.987	62.8767	178.234	263	364.051	93505.9	0	59278.3	0	95.6775	59.2783	63.7585
			264	354.241	93865.1	0	37505	0	39.6359	37.505	98	264	354.241	93865.1	0	13739.2	0	46.245	13.7392	105.419	264	354.241	93865.1	0	62876.7	0	112.987	62.8767	178.234	264	354.241	93865.1	0	59278.3	0	95.6775	59.2783	63.7585
			265	344.431	94214.4	0	37505	0	39.6359	37.505	98	265	344.431	94214.4	0	13739.2	0	46.245	13.7392	105.419	265	344.431	94214.4	0	62876.7	0	112.987	62.8767	178.234	265	344.431	94214.4	0	59278.3	0	95.6775	59.2783	63.7585
			266	334.621	94553.9	0	37505	0	39.6359	37.505	98	266	334.621	94553.9	0	13739.2	0	46.245	13.7392	105.419	266	334.621	94553.9	0	62876.7	0	112.987	62.8767	178.234	266	334.621	94553.9	0	59278.3	0	95.6775	59.2783	63.7585
			267	324.811	94883.6	0	37505	0	39.6359	37.505	98	267	324.811	94883.6	0	13739.2	0	46.245	13.7392	105.419	267	324.811	94883.6	0	62876.7	0	112.987	62.8767	178.234	267	324.811	94883.6	0	59278.3	0	95.6775	59.2783	63.7585
			268	315.001	95203.5	0	37505	0	39.6359	37.505	98	268	315.001	95203.5	0	13739.2	0	46.245	13.7392	105.419	268	315.001	95203.5	0	62876.7	0	112.987	62.8767	178.234	268	315.001	95203.5	0	59278.3	0	95.6775	59.2783	63.7585
			269	305.191	95513.6	0	37505	0	39.6359	37.505	98	269	305.191	95513.6	0	13739.2	0	46.245	13.7392	105.419	269	305.191	95513.6	0	62876.7	0	112.987	62.8767	178.234	269	305.191	95513.6	0	59278.3	0	95.6775	59.2783	63.7585
			270	295.381	95813.9	0	37505	0	39.6359	37.505	98	270	295.381	95813.9	0	13739.2	0	46.245	13.7392	105.419	270	295.381	95813.9	0	62876.7	0	112.987	62.8767	178.234	270	295.381	95813.9	0	59278.3	0	95.6775	59.2783	63.7585
			271	285.571	96104.4	0	37505	0	39.6359	37.505	98	271	285.571	96104.4	0	13739.2	0	46.245	13.7392	105.419	271	285.571	96104.4	0	62876.7	0	112.987	62.8767	178.234	271	285.571	96104.4	0	59278.3	0	95.6775	59.2783	63.7585
			272	275.761	96385.1	0	37505	0	39.6359	37.505	98	272	275.761	96385.1	0	13739.2	0	46.245	13.7392	105.419	272	275.761	96385.1	0	62876.7	0	112.987	62.8767	178.234	272	275.761	96385.1	0	59278.3	0	95.6775	59.2783	63.7585
			273	265.951	96655.9	0	37505	0	39.6359	37.505	98	273	265.951	96655.9	0	13739.2	0	46.245	13.7392	105.419	273	265.951	96655.9	0	62876.7	0	112.987	62.8767	178.234	273	265.951	96655.9	0	59278.3	0	95.6775	59.2783	63.7585
			274	256.141	96917	0	37505	0	39.6359	37.505	98	274	256.141	96917	0	13739.2	0	46.245	13.7392	105.419	274	256.141	96917	0	62876.7	0	112.987	62.8767	178.234	274	256.141	96917	0	59278.3	0	95.6775	59.2783	63.7585
			275	246.331	97168.2	0	37505	0	39.6359	37.505	98	275	246.331	97168.2	0	13739.2	0	46.245	13.7392	105.419	275	246.331	97168.2	0	62876.7	0	112.987	62.8767	178.234	275	246.331	97168.2	0	59278.3	0	95.6775	59.2783	63.7585
			276	236.521	97409.6	0	37505	0	39.6359	37.505	98	276	236.521	97409.6	0	13739.2	0	46.245	13.7392	105.419	276	236.521	97409.6	0	62876.7	0	112.987	62.8767	178.234	276	236.521	97409.6	0	59278.3	0	95.6775	59.2783	63.7585
			277	226.711	97641.2	0	37505	0	39.6359	37.505	98	277	226.711	97641.2	0	13739.2	0	46.245	13.7392	105.419	277	226.711	97641.2	0	62876.7	0	112.987	62.8767	178.234	277	226.711	97641.2	0	59278.3	0	95.6775	59.2783	63.7585
			278	216.901	97863.1	0	37505	0	39.6359	37.505	98	278	216.901	97863.1	0	13739.2	0	46.245	13.7392	105.419	278	216.901	97863.1	0	62876.7	0	112.987	62.8767	178.234	278	216.901	97863.1	0	59278.3	0	95.6775	59.2783	63.7585
			279	207.091	98075	0	37505	0	39.6359	37.505	98	279	207.091	98075	0	13739.2	0	46.245	13.7392	105.419	279	207.091	98075	0	62876.7	0	112.987	62.8767	178.234	279	207.091	98075	0	59278.3	0	95.6775	59.2783	63.7585
			280	197.281	98277.2	0	37505	0	39.6359	37.505	98	280	197.281	98277.2	0	13739.2	0	46.245	13.7392	105.419	280	197.281	98277.2	0	62876.7	0	112.987	62.8767	178.234	280	197.281	98277.2	0	59278.3	0	95.6775	59.2783	63.7585
			281	187.471	98469.6	0	37505	0	39.6359	37.505	98	281	187.471	98469.6	0	13739.2	0	46.245	13.7392	105.419	281	187.471	98469.6	0	62876.7	0	112.987	62.8767	178.234	281	187.471	98469.6	0	59278.3	0	95.6775	59.2783	63.7585
			282	177.661	98652.2	0	37505	0	39.6359	37.505	98	282	177.661	98652.2	0	13739.2	0	46.245	13.7392	105.419	282	177.661	98652.2	0	62876.7	0	112.987	62.8767	178.234	282	177.661	98652.2	0	59278.3	0	95.6775	59.2783	63.7585
			283	167.851	98824.9	0	37505	0	39.6359	37.505	98	283	167.851	98824.9	0	13739.2	0	46.245	13.7392	105.419	283	167.851	98824.9	0	62876.7	0	112.987	62.8767	178.234	283	167.851	98824.9	0	59278.3	0	95.6775	59.2783	63.7585
			284	158.041	98987.9	0	37505	0	39.6359	37.505	98	284	158.041	98987.9	0	13739.2	0	46.245	13.7392	105.419	284	158.041	98987.9	0	62876.7	0	112.987	62.8767	178.234	284	158.041	98987.9	0	59278.3	0	95.6775	59.2783	63.7585
			285	148.231	99141	0	37505	0	39.6359	37.505	98	285	148.231	99141	0	13739.2	0	46.245	13.7392	105.419	285	148.231	99141	0	62876.7	0	112.987	62.8767	178.234	285	148.231	99141	0	59278.3	0	95.6775	59.2783	63.7585
			286	138.421	99284.3	0	37505	0	39.6359	37.505	98	286	138.421	99284.3	0	13739.2	0	46.245	13.7392	105.419	286	138.421	99284.3	0	62876.7	0	112.987	62.8767	178.234	286	138.421	99284.3	0	59278.3	0	95.6775	59.2783	63.7585
			287	128.611	99417.9	0	37505	0	39.6359	37.505	98	287	128.611	99417.9	0	13739.2	0	46.245	13.7392	105.419	287	128.611	99417.9	0	62876.7	0	112.987	62.8767	178.234	287	128.611	99417.9	0	59278.3	0	95.6775	59.2783	63.7585
			288	118.801	99541.6	0	37505	0	39.6359	37.505	98	288	118.801	99541.6	0	13739.2	0	46.245	13.7392	105.419	288	118.801	99541.6	0	62876.7	0	112.987	62.8767	178.234	288	118.801	99541.6	0	59278.3	0	95.6775	59.2783	63.7585
			289	108.991	99655.5	0	37505	0	39.6359	37.505	98	289	108.991	99655.5	0	13739.2	0	46.245	13.7392	105.419	289	108.991	99655.5	0	62876.7	0	112.987	62.8767	178.234	289	108.991	99655.5	0	59278.3	0	95.6775	59.2783	63.7585
			290	99.1808	99759.5	0	37505	0	39.6359	37.505	98	290	99.1808	99759.5	0	13739.2	0	46.245	13.7392	105.419	290	99.1808	99759.5	0	62876.7	0	112.987	62.8767	178.234	290	99.1808	99759.5	0	59278.3	0	95.6775	59.2783	63.7585
			291	89.3708	99853.8	0	37505	0	39.6359	37.505	98	291	89.3708	99853.8	0	13739.2	0	46.245	13.7392	105.419	291	89.3708	99853.8	0	62876.7	0	112.987	62.8767	178.234	291	89.3708	99853.8	0	59278.3	0	95.6775	59.2783	63.7585
			292	79.5608	99938.3	0	37505	0	39.6359	37.505	98	292	79.5608	99938.3	0	13739.2	0	46.245	13.7392	105.419	292	79.5608	99938.3	0	62876.7	0	112.987	62.8767	178.234	292	79.5608	99938.3	0	59278.3	0	95.6775	59.2783	63.7585
			293	69.7508	100013	0	37505	0	39.6359	37.505	98	293	69.7508	100013	0	13739.2	0	46.245	13.7392	105.419	293	69.7508	100013	0	62876.7	0	112.987	62.8767	178.234	293	69.7508	100013	0	59278.3	0	95.6775	59.2783	63.7585
			294	59.9408	100078	0	37505	0	39.6359	37.505	98	294	59.9408	100078	0	13739.2	0	46.245	13.7392	105.419	294	59.9408	100078	0	62876.7	0	112.987	62.8767	178.234	294	59.9408	100078	0	59278.3	0	95.6775	59.2783	63.7585
			295	50.1308	100133	0	37505	0	39.6359	37.505	98	295	50.1308	100133	0	13739.2	0	46.245	13.7392	105.419	295	50.1308	100133	0	62876.7	0	112.987	62.8767	178.234	295	50.1308	100133	0	59278.3	0	95.6775	59.2783	63.7585
			296	40.3208	100178	0	37505	0	39.6359	37.505	98	296	40.3208	100178	0	13739.2	0	46.245	13.7392	105.419	296	40.3208	100178	0	62876.7	0	112.987	62.8767	178.234	296	40.3208	100178	0	59278.3	0	95.6775	59.2783	63.7585
			297	30.5108	100213	0	37505	0	39.6359	37.505	98	297	30.5108	100213	0	13739.2	0	46.245	13.7392	105.419	297	30.5108	100213	0	62876.7	0	112.987	62.8767	178.234	297	30.5108	100213	0	59278.3	0	95.6775	59.2783	63.7585
			298	20.7008	100239	0	37505	0	39.6359	37.505	98	298	20.7008	100239	0	13739.2	0	46.245	13.7392	105.419	298	20.7008	100239	0	62876.7	0	112.987	62.8767	178.234	298	20.7008	100239	0	59278.3	0	95.6775	59.2783	63.7585
			299	10.8908	100255	0	37505	0	39.6359	37.505	98	299	10.8908	100255	0	13739.2	0	46.245	13.7392	105.419	299	10.8908	100255	0	62876.7	0	112.987	62.8767	178.234	299	10.8908	100255	0	59278.3	0	95.6775	59.2783	63.7585
			300	1.08083	100261	0	37505	0	39.6359	37.505	98	300	1.08083	100261	0	13739.2	0	46.245	13.7392	105.419	300	1.08083	100261	0	62876.7	0	112.987	62.8767	178.234	300	1.08083	100261	0	59278.3	0	95.6775	59.2783	63.7585
			301	10.8908	100255	0	37505	0	39.6359	37.505	98	301	10.8908	100255	0	13739.2	0	46.245	13.7392	105.419	301	10.8908	100255	0	62876.7	0	112.987	62.8767	178.234	301	10.8908	100255	0	59278.3	0	95.6775	59.2783	63.7585
			302	20.7008	100239	0	37505	0	39.6359	37.505	98	302	20.7008	100239	0	13739.2	0	46.245	13.7392	105.419	302	20.7008	100239	0	62876.7	0	112.987	62.8767	178.234	302	20.7008	100239	0	59278.3	0	95.6775	59.2783	63.7585
			303	30.5108	100213	0	37505	0	39.6359	37.505	98	303	30.5108	100213	0	13739.2	0	46.245	13.7392	105.419	303	30.5108	100213	0	62876.7	0	112.987	62.8767	178.234	303	30.5108	100213	0	59278.3	0	95.6775	59.2783	63.7585
			304	40.3208	100178	0	37505	0	39.6359	37.505	98	304	40.3208	100178	0	13739.2	0	46.245	13.7392	105.419	304	40.3208	100178	0	62876.7	0	112.987	62.8767	178.234	304	40.3208	100178	0	59278.3	0	95.6775	59.2783	63.7585
			305	50.1308	100133	0	37505	0	39.6359	37.505	98	305	50.1308	100133	0	13739.2	0	46.245	13.7392	105.419	305	50.1308	100133	0	62876.7	0	112.987	62.8767	178.234	305	50.1308	100133	0	59278.3	0	95.6775	59.2783	63.7585
			306	59.9408	100078	0	37505	0	39.6359	37.505	98	306	59.9408	100078	0	13739.2	0	46.245	13.7392	105.419	306	59.9408	100078	0	62876.7	0	112.987	62.8767	178.234	306	59.9408	100078	0	59278.3	0	95.6775	59.2783	63.7585
			307	69.7508	100013	0	37505	0	39.6359	37.505	98	307	69.7508	100013	0	13739.2	0	46.245	13.7392	105.419	307	69.7508	100013	0	62876.7	0	112.987	62.8767	178.234	307	69.7508	100013	0	59278.3	0	95.6775	59.2783	63.7585
			308	79.5608	99938.3	0	37505	0	39.6359	37.505	98	308	79.5608	99938.3	0	13739.2	0	46.245	13.7392	105.419	308	79.5608	99938.3	0	62876.7	0	112.987	62.8767	178.234	308	79.5608	99938.3	0	59278.3	0	95.6775	59.2783	63.7585
			309	89.3708	99853.8	0	37505	0	39.6359	37.505	98	309	89.3708	99853.8	0	13739.2	0	46.245	13.7392	105.419	309	89.3708	99853.8	0	62876.7	0	112.987	62.8767	178.234	309	89.3708	99853.8	0	59278.3	0	95.6775	59.2783	63.7585
			310	99.1808	99759.5	0	37505	0	39.6359	37.505	98	310	99.1808	99759.5	0	13739.2	0	46.245	13.7392	105.419	310	99.1808	99759.5	0	62876.7	0	112.987	62.8767	178.234	310	99.1808	99759.5	0	59278.3	0	95.6775	59.2783	63.7585
			311	108.991	99655.5	0	37505	0	39.6359	37.505	98	311	108.991	99655.5	0	13739.2	0	46.245	13.7392	105.419	311	108.991	99655.5	0	62876.7	0	112.987	62.8767	178.234	311	108.991	99655.5	0	59278.3	0	95.6775	59.2783	63.7585
			312	118.801	99541.6	0	37505	0	39.6359	37.505	98	312	118.801	99541.6	0	13739.2	0	46.245	13.7392	105.419	312	118.801	99541.6	0	62876.7	0	112.987	62.8767	178.234	312	118.801	99541.6	0	59278.3	0	95.6775	59.2783	63.7585
			313	128.611	99417.9	0	37505	0	39.6359	37.505	98	313	128.611	99417.9	0	13739.2	0	46.245	13.7392	105.419	313	128.611	99417.9	0	62876.7	0	112.987	62.8767	178.234	313	128.611	99417.9	0	59278.3	0	95.6775	59.2783	63.7585
			314	138.421	99284.3	0	37505	0	39.6359	37.505	98	314	138.421	99284.3	0	13739.2	0	46.245	13.7392	105.419	314	138.421	99284.3	0	62876.7	0	112.987	62.8767	178.234	314	138.421	99284.3	0	59278.3	0	95.6775	59.2783	63.7585
			315	148.231	99141	0	37505	0	39.6359	37.505	98	315	148.231	99141	0	13739.2	0	46.245	13.7392	105.419	315	148.231	99141	0	62876.7	0	112.987	62.8767	178.234	315	148.231	99141	0	59278.3	0	95.6775	59.2783	63.7585
			316	158.041	98987.9	0	37505	0	39.6359	37.505	98	316	158.041	98987.9	0	13739.2	0	46.245	13.7392	105.419	316	158.041	98987.9	0	62876.7	0	112.987	62.8767	178.234	316	158.041	98987.9	0	59278.3	0	95.6775	59.2783	63.7585
			317	167.851	98824.9	0	37505	0	39.6359	37.505	98	317	167.851	98824.9	0	13739.2	0	46.245	13.7392	105.419	317	167.851	98824.9	0	62876.7	0	112.987	62.8767	178.234	317	167.851	98824.9	0	59278.3	0	95.6775	59.2783	63.7585
			318	177.661	98652.2	0	37505	0	39.6359	37.505	98	318	177.661	98652.2	0	13739.2	0	46.245	13.7392	105.419	318	177.661	98652.2	0	62876.7	0	112.987	62.8767	178.234	318	177.661	98652.2	0	59278.3	0	95.6775	59.2783	63.7585
			319	187.471	98469.6	0	37505	0	39.6359	37.505	98	319	187.471	98469.6	0	13739.2	0	46.245	13.7392	105.419	319	187.471	98469.6	0	62876.7	0	112.987	62.8767	178.234	319	187.471	98469.6	0	59278.3	0	95.6775	59.2783	63.7585
			320	197.281	98277.2	0	37505	0	39.6359	37.505	98	320	197.281	98277.2	0	13739.2	0	46.245	13.7392	105.419	320	197.281	98277.2	0	62876.7	0	112.987	62.8767	178.234	320	197.281	98277.2	0	59278.3	0	95.6775	59.2783	63.7585
			321	207.091	98075	0	37505	0	39.6359	37.505	98	321	207.091	98075	0	13739.2	0	46.245	13.7392	105.419	321	207.091	98075	0	62876.7	0	112.987	62.8767	178.234	321	207.091	98075	0	59278.3	0	95.6775	59.2783	63.7585
			322	216.901	97863.1	0	37505	0	39.6359	37.505	98	322	216.901	97863.1	0	13739.2	0	46.245	13.7392	105.419	322	216.901	97863.1	0	62876.7	0	112.987	62.8767	178.234	322	216.901	97863.1	0	59278.3	0	95.6775	59.2783	63.7585
			323	226.711	97641.2	0	37505	0	39.6359	37.505	98	323	226.711	97641.2	0	13739.2	0	46.245	13.7392	105.419	323	226.711	97641.2	0	62876.7	0	112.987	62.8767	178.234	323	226.711	97641.2	0	59278.3	0	95.6775	59.2783	63.7585
			324	236.521	97409.6	0	37505	0	39.6359	37.505	98	324	236.521	97409.6	0	13739.2	0	46.245	13.7392	105.419	324	236.521	97409.6	0	62876.7	0	112.987	62.8767	178.234	324	236.521	97409.6	0	59278.3	0	95.6775	59.2783	63.7585
			325	246.331	97168.2	0	37505	0	39.6359	37.505	98	325	246.331	97168.2	0	13739.2	0	46.245	13.7392	105.419	325	246.331	97168.2	0	62876.7	0	112.987	62.8767	178.234	325	246.331	97168.2	0	59278.3	0	95.6775	59.2783	63.7585
			326	256.141	96917	0	37505	0	39.6359	37.505	98	326	256.141	96917	0	13739.2	0	46.245	13.7392	105.419	326	256.141	96917	0	62876.7	0	112.987	62.8767	178.234	326	256.141	96917	0	59278.3	0	95.6775	59.2783	63.7585
			327	265.951	96655.9	0	37505	0	39.6359	37.505	98	327	265.951	96655.9	0	13739.2	0	46.245	13.7392	105.419	327	265.951	96655.9	0	62876.7	0	112.987	62.8767	178.234	327	265.951	96655.9	0	59278.3	0	95.6775	59.2783	63.7585
			328	275.761	96385.1	0	37505	0	39.6359	37.505	98	328	275.761	96385.1	0	13739.2	0	46.245	13.7392	105.419	328	275.761	96385.1	0	62876.7	0	112.987	62.8767	178.234	328	275.761	96385.1	0	59278.3	0	95.6775	59.2783	63.7585
			329	285.571	96104.4	0	37505	0	39.6359	37.505	98	329	285.571	96104.4	0	13739.2	0	46.245	13.7392	105.419	329	285.571	96104.4	0	62876.7	0	112.987	62.8767	178.234	329	285.571	96104.4	0	59278.3	0	95.6775	59.2783	63.7585
			330	295.381	95813.9	0	37505	0	39.6359	37.505	98	330	295.381	95813.9	0	13739.2	0	46.245	13.7392	105.419	330	295.381	95813.9	0	62876.7	0	112.987	62.8767	178.234	330	295.381	95813.9	0	59278.3	0	95.6775	59.2783	63.7585
			331	305.191	95513.6	0	37505	0	39.6359	37.505	98	331	305.191	95513.6	0	13739.2	0	46.245	13.7392	105.419	331	305.191	95513.6	0	62876.7	0	112.987	62.8767	178.234	331	305.191	95513.6	0	59278.3	0	95.6775	59.2783	63.7585
			332	315.001	95203.5	0	37505	0	39.6359	37.505	98	332	315.001	95203.5	0	13739.2	0	46.245	13.7392	105.419	332	315.001	95203.5	0	62876.7	0	112.987	62.8767	178.234	332	315.001	95203.5	0	59278.3	0	95.6775	59.2783	63.7585
			333	324.811	94883.6	0	37505	0	39.6359	37.505	98	333	324.811	94883.6	0	13739.2	0	46.245	13.7392	105.419	333	324.811	94883.6	0	62876.7	0	112.987	62.8767	178.234	333	324.811	94883.6	0	59278.3	0	95.6775	59.2783	63.7585
			334	334.621	94553.9	0	37505	0	39.6359	37.505	98	334	334.621	94553.9	0	13739.2	0	46.245	13.7392	105.419	334	334.621	94553.9	0	62876.7	0	112.987	62.8767	178.234	334	334.621	94553.9	0	59278.3	0	95.6775	59.2783	63.7585
			335	344.431	94214.4	0	37505	0	39.6359	37.505	98	335	344.431	94214.4	0	13739.2	0	46.245	13.7392	105.419	335	344.431	94214.4	0	62876.7	0	112.987	62.8767	178.234	335	344.431	94214.4	0	59278.3	0	95.6775	59.2783	63.7585
			336	354.241	93865.1	0	37505	0	39.6359	37.505	98	336	354.241	93865.1	0	13739.2	0	46.245	13.7392	105.419	336	354.241	93865.1	0	62876.7	0	112.987	62.8767	178.234	336	354.241	93865.1	0	59278.3	0	95.6775	59.2783	63.7585
			337	364.051	93505.9	0	37505	0	39.6359	37.505	98	337	364.051	93505.9	0	13739.2	0	46.245	13.7392	105.419	337	364.051	93505.9	0	62876.7	0	112.987	62.8767	178.234	337	364.051	93505.9	0	59278.3	0	95.6775	59.2783	63.7585
			338	373.861	93137	0	37505	0	39.6359	37.505	98	338	373.861	93137	0	13739.2	0	46.245	13.7392	105.419	338	373.861	93137	0	62876.7	0	112.987	62.8767	178.234	338	373.861	93137	0	59278.3	0	95.6775	59.2783	63.7585
			339	383.671	92758.2	0	37505	0	39.6359	37.505	98	339	383.671	92758.2	0	13739.2	0	46.245	13.7392	105.419	339	383.671	92758.2	0	62876.7	0	112.987	62.8767	178.234	339	383.671	92758.2	0	59278.3	0	95.6775	59.2783	63.7585
			340	393.481	92369.6	0	37505	0	39.6359	37.505	98	340	393.481	92369.6	0	13739.2	0	46.245	13.7392	105.419	340	393.481	92369.6	0	62876.7	0	112.987	62.8767	178.234	340	393.481	92369.6	0	59278.3	0	95.6775	59.2783	63.7585
			341	403.291	91971.2	0	37505	0	39.6359	37.505	98	341	403.291	91971.2	0	13739.2	0	46.245	13.7392	105.419	341	403.291	91971.2	0	62876.7	0	112.987	62.8767	178.234	341	403.291	91971.2	0	59278.3	0	95.6775	59.2783	63.7585
			342	413.101	91563	0	37505	0	39.6359	37.505	98	342	413.101	91563	0	13739.2	0	46.245	13.7392	105.419	342	413.101	91563	0	62876.7	0	112.987	62.8767	178.234	342	413.101	91563	0	59278.3	0	95.6775	59.2783	63.7585
			343	422.911	91145	0	37505	0	39.6359	37.505	98	343	422.911	91145	0	13739.2	0	46.245	13.7392	105.419	343	422.911	91145	0	62876.7	0	112.987	62.8767	178.234	343	422.911	91145	0	59278.3	0	95.6775	59.2783	63.7585
			344	432.721	90717.2	0	37505	0	39.6359	37.505	98	344	432.721	90717.2	0	13739.2	0	46.245	13.7392	105.419	344	432.721	90717.2	0	62876.7	0	112.987	62.8767	178.234	344	432.721	90717.2	0	59278.3	0	95.6775	59.2783	63.7585
			345	442.531	90279.6	0	37505	0	39.6359	37.505	98	345	442.531	90279.6	0	13739.2	0	46.245	13.7392	105.419	345	442.531	90279.6	0	62876.7	0	112.987	62.8767	178.234	345	442.531	90279.6	0	59278.3	0	95.6775	59.2783	63.7585
			346	452.341	89832.2	0	37505	0	39.6359	37.505	98	346	452.341	89832.2	0	13739.2	0	46.245	13.7392	105.419	346	452.341	89832.2	0	62876.7	0	112.987	62.8767	178.234	346	452.341	89832.2	0	59278.3	0	95.6775	59.2783	63.7585
			347	462.151	89374.9	0	37505	0	39.6359	37.505	98	347	462.151	89374.9	0	13739.2	0	46.245	13.7392	105.419	347	462.151	89374.9	0	62876.7	0	112.987	62.8767	178.234	347	462.151	89374.9	0	59278.3	0	95.6775	59.2783	63.7585
			348	471.961	88907.8	0	37505	0	39.6359	37.505	98	348	471.961	88907.8	0	13739.2	0	46.245	13.7392	105.419	348	471.961	88907.8	0	62876.7	0	112.987	62.8767	178.234	348	471.961	88907.8	0	59278.3	0	95.6775	59.2783	63.7585
			349	481.771	88431	0	37505	0	39.6359	37.505	98	349	481.771	88431	0	13739.2	0	46.245	13.7392	105.419	349	481.771	88431	0	62876.7	0	112.987	62.8767	178.234	349	481.771	88431	0	59278.3	0	95.6775	59.2783	63.7585
			350	491.581	87944.3	0	37505	0	39.6359	37.505	98	350	491.581	87944.3	0	13739.2	0	46.245	13.7392	105.419	350	491.581	87944.3	0	62876.7	0	112.987	62.8767	178.234	350	491.581	87944.3	0	59278.3	0	95.6775	59.2783	63.7585
			351	501.391	87447.8	0	37505	0	39.6359	37.505	98	351	501.391	87447.8	0	13739.2	0	46.245	13.7392	105.419	351	501.391	87447.8	0	62876.7	0	112.987	62.8767	178.234	351	501.391	87447.8	0	59278.3	0	95.6775	59.2783	63.7585
			352	511.201	86941.5	0	37505	0	39.6359	37.505	98	352	511.201	86941.5	0	13739.2	0	46.245	13.7392	105.419	352	511.201	86941.5	0	62876.7	0	112.987	62.8767	178.234	352	511.201	86941.5	0	59278.3	0	95.6775	59.2783	63.7585
			353	521.011	86425.4	0	37505	0	39.6359	37.505	98	353	521.011	86425.4	0	13739.2	0	46.245	13.7392	105.419	353	521.011	86425.4	0	62876.7	0	112.987	62.8767	178.234	353	521.011	86425.4	0	59278.3	0	95.6775	59.2783	63.7585
			354	530.821	85899.5	0	37505	0	39.6359	37.505	98	354	530.821	85899.5	0	13739.2	0	46.245	13.7392	105.419	354	530.821	85899.5	0	62876.7	0	112.987	62.8767	178.234	354	530.821	85899.5	0	59278.3	0	95.6775	59.2783	63.7585
			355	540.631	85363.8	0	37505	0	39.6359	37.505	98	355	540.631	85363.8	0	13739.2	0	46.245	13.7392	105.419	355	540.631	85363.8	0	62876.7	0	112.987	62.8767	178.234	355	540.631	85363.8	0	59278.3	0	95.6775	59.2783	63.7585
			356	550.441	84818.2	0	37505	0	39.6359	37.505	98	356	550.441	84818.2	0	13739.2	0	46.245	13.7392	105.419	356	550.441	84818.2	0	62876.7	0	112.987	62.8767	178.234	356	550.441	84818.2	0	59278.3	0	95.6775	59.2783	63.7585
			357	560.251	84262.9	0	37505	0	39.6359	37.505	98	357	560.251	84262.9	0	13739.2	0	46.245	13.7392	105.419	357	560.251	84262.9	0	62876.7	0	112.987	62.8767	178.234	357	560.251	84262.9	0	59278.3	0	95.6775	59.2783	63.7585
			358	570.061	83697.7	0	37505	0	39.6359	37.505	98	358	570.061	83697.7	0	13739.2	0	46.245	13.7392	105.419	358	570.061	83697.7	0	62876.7	0	112.987	62.8767	178.234	358	570.061	83697.7	0	59278.3	0	95.6775	59.2783	63.7585
			359	579.871	83122.8	0	37505	0	39.6359	37.505	98	359	579.871	83122.8	0	13739.2	0	46.245	13.7392	105.419	359	579.871	83122.8	0	62876.7	0	112.987	62.8767	178.234	359	579.871	83122.8	0	59278.3	0	95.6775	59.2783	63.7585
			360	589.681	82538	0	37505	0	39.6359	37.505	98	360	589.681	82538	0	13739.2	0	46.245	13.7392	105.419	360	589.681	82538	0	62876.7	0	112.987	62.8767	178.234	360	589.681	82538	0	59278.3	0	95.6775	59.2783	63.7585
			361	599.491	81943.4	0	37505	0	39.6359	37.505	98	361	599.491	81943.4	0	13739.2	0	46.245	13.7392	105.419	361	599.491	81943.4	0	62876.7	0	112.987	62.8767	178.234	361	599.491	81943.4	0	59278.3	0	95.6775	59.2783	63.7585
			362	609.301	81339	0	37505	0	39.6359	37.505	98	362	609.301	81339	0	13739.2	0	46.245	13.7392	105.419	362	609.301	81339	0	62876.7	0	112.987	62.8767	178.234	362	609.301	81339	0	59278.3	0	95.6775	59.2783	63.7585
			363	619.111	80724.8	0	37505	0	39.6359	37.505	98	363	619.111	80724.8	0	13739.2	0	46.245	13.7392	105.419	363	619.111	80724.8	0	62876.7	0	112.987	62.8767	178.234	363	619.111	80724.8	0	59278.3	0	95.6775	59.2783	63.7585
			364	628.921	80100.8	0	37505	0	39.6359	37.505	98	364	628.921	80100.8	0	13739.2	0	46.245	13.7392	105.419	364	628.921	80100.8	0	62876.7	0	112.987	62.8767	178.234	364	628.921	80100.8	0	59278.3	0	95.6775	59.2783	63.7585
			365	638.731	79467	0	37505	0	39.6359	37.505	98	365	638.731	79467	0	13739.2	0	46.245	13.7392	105.419	365	638.731	79467	0	62876.7	0	112.987	62.8767	178.234	365	638.731	79467	0	59278.3	0	95.6775	59.2783	63.7585
			366	648.541	78823.3	0	37505	0	39.6359	37.505	98	366	648.541	78823.3	0	13739.2	0	46.245	13.7392	105.419	366	648.541	78823.3	0	62876.7	0	112.987	62.8767	178.234	366	648.541	78823.3	0	59278.3	0	95.6775	59.2783	63.7585
			367	658.351	78169.9	0	37505	0	39.6359	37.505	98	367	658.351	78169.9	0	13739.2	0	46.245	13.7392	105.419	367	658.351	78169.9	0	62876.7	0	112.987	62.8767	178.234	367	658.351	78169.9	0	59278.3	0	95.6775	59.2783	63.7585
			368	668.161	77506.6	0	37505	0	39.6359	37.505	98	368	668.161	77506.6	0	13739.2	0	46.245	13.7392	105.419	368	668.161	77506.6	0	62876.7	0	112.987	62.8767	178.234	368	668.161	77506.6	0	59278.3	0	95.6775	59.2783	63.7585
			369	665.281	76839.9	106.464	37398.6	171.045	39.7423	37.3986	98	369	665.281	76839.9	76.1073	13663.1	157.976	46.3211	13.6631	105.592	369	665.281	76839.9	259.564	62617.1	269.32	113.247	62.6171	178.503	369	665.281	76839.9	228.303	59050	134.004	95.9058	59.05	63.8925
			370	662.401	76176.1	105.85	37292.7	170.06	39.8482	37.2927	98	370	662.401	76176.1	75.2304	13587.9	156.156	46.3963	13.5879	105.764	370	662.401	76176.1	257.37	62359.8	267.044	113.504	62.3598	178.77	370	662.401	76176.1	226.507	58823.5	132.95	96.1323	58.8235	64.0255
			371	659.521	75515.1	105.547	37187.2	169.573	39.9537	37.1872	98	371	659.521	75515.1	74.802	13513.1	155.267	46.4711	13.5131	105.934	371	659.521	75515.1	256.292	62103.5	265.925	113.76	62.1035	179.036	371	659.521	75515.1	225.623	58597.8	132.431	96.3579	58.5978	64.1579
			372	656.641	74857	105.244	37081.9	169.086	40.059	37.0819	98	372	656.641	74857	74.3735	13438.7	154.378	46.5455	13.4387	106.104	372	656.641	74857	255.213	61848.2	264.806	114.015	61.8482	179.301	372	656.641	74857	224.739	58373.1	131.912	96.5826	58.3731	64.2898
			373	653.761	74201.8	104.942	36977	168.6	40.1639	36.977	98	373	653.761	74201.8	73.9475	13364.7	153.493	46.6195	13.3647	106.272	373	653.761	74201.8	254.139	61594.1	263.692	114.27	61.5941	179.565	373	653.761	74201.8	223.858	58149.3	131.395	96.8065	58.1493	64.4212
			374	650.881	73549.5	104.64	36872.4	168.116	40.2686	36.8724	98	374	650.881	73549.5	73.5239	13291.2	152.614	46.693	13.2912	106.44	374	650.881	73549.5	253.07	61341	262.583	114.523	61.341	179.827	374	650.881	73549.5	222.981	57926.3	130.88	97.0295	57.9263	64.5521
			375	648.001	72900.1	104.34	36768	167.633	40.3729	36.768	98	375	648.001	72900.1	73.1028	13218.1	151.74	46.7661	13.2181	106.607	375	648.001	72900.1	252.005	61089	261.478	114.775	61.089	180.089	375	648.001	72900.1	222.107	57704.2	130.367	97.2516	57.7042	64.6824
			376	645.121	72253.5	104.04	36664	167.151	40.4769	36.664	98	376	645.121	72253.5	72.684	13145.4	150.871	46.8388	13.1454	106.772	376	645.121	72253.5	250.945	60838.1	260.377	115.026	60.8381	180.349	376	645.121	72253.5	221.237	57482.9	129.856	97.4728	57.4829	64.8123
			377	642.241	71609.8	103.741	36560.2	166.671	40.5807	36.5602	98	377	642.241	71609.8	72.2677	13073.2	150.006	46.911	13.0732	106.937	377	642.241	71609.8	249.889	60588.2	259.282	115.275	60.5882	180.609	377	642.241	71609.8	220.37	57262.6	129.348	97.6932	57.2626	64.9416
			378	639.361	70969	103.443	36456.8	166.192	40.6841	36.4568	98	378	639.361	70969	71.8537	13001.3	149.147	46.9829	13.0013	107.101	378	639.361	70969	248.837	60339.4	258.191	115.524	60.3394	180.867	378	639.361	70969	219.506	57043.1	128.841	97.9127	57.0431	65.0705
			379	636.481	70331.1	103.146	36353.7	165.715	40.7873	36.3537	98	379	636.481	70331.1	71.4422	12929.9	148.293	47.0543	12.9299	107.264	379	636.481	70331.1	247.79	60091.6	257.104	115.772	60.0916	181.124	379	636.481	70331.1	218.646	56824.4	128.336	98.1313	56.8244	65.1988
			380	633.601	69696.1	102.85	36250.8	165.239	40.8901	36.2508	98	380	633.601	69696.1	71.0329	12858.8	147.443	47.1254	12.8588	107.426	380	633.601	69696.1	246.747	59844.8	256.022	116.019	59.8448	181.38	380	633.601	69696.1	217.79	56606.6	127.833	98.3491	56.6066	65.3267
			381	630.721	69063.9	102.554	36148.2	164.764	40.9927	36.1482	98	381	630.721	69063.9	70.626	12788.2	146.599	47.196	12.7882	107.587	381	630.721	69063.9	245.709	59599.1	254.945	116.265	59.5991	181.635	381	630.721	69063.9	216.936	56389.7	127.332	98.5661	56.3897	65.454
			382	627.841	68434.6	102.26	36046	164.291	41.0949	36.046	98	382	627.841	68434.6	70.2215	12718	145.759	47.2662	12.718	107.747	382	627.841	68434.6	244.675	59354.4	253.872	116.509	59.3544	181.889	382	627.841	68434.6	216.086	56173.6	126.833	98.7821	56.1736	65.5808
			383	624.961	67808.2	101.966	35944	163.819	41.1969	35.944	98	383	624.961	67808.2	69.8193	12648.2	144.924	47.336	12.6482	107.906	383	624.961	67808.2	243.646	59110.8	252.804	116.753	59.1108	182.141	383	624.961	67808.2	215.239	55958.4	126.336	98.9974	55.9584	65.7072
			384	622.081	67184.7	101.673	35842.3	163.349	41.2986	35.8423	98	384	622.081	67184.7	69.4193	12578.8	144.094	47.4055	12.5788	108.064	384	622.081	67184.7	242.62	58868.2	251.74	116.995	58.8682	182.393	384	622.081	67184.7	214.396	55744	125.841	99.2118	55.744	65.833
			385	619.201	66564.1	101.381	35741	162.88	41.3999	35.741	98	385	619.201	66564.1	69.0217	12509.7	143.269	47.4745	12.5097	108.221	385	619.201	66564.1	241.599	58626.6	250.681	117.237	58.6266	182.644	385	619.201	66564.1	213.556	55530.4	125.348	99.4253	55.5304	65.9583
			386	616.321	65946.3	101.09	35639.9	162.412	41.501	35.6399	98	386	616.321	65946.3	68.6263	12441.1	142.448	47.5431	12.4411	108.378	386	616.321	65946.3	240.583	58386	249.626	117.478	58.386	182.894	386	616.321	65946.3	212.719	55317.7	124.857	99.6381	55.3177	66.0832
			387	613.441	65331.4	100.8	35539.1	161.945	41.6018	35.5391	98	387	613.441	65331.4	68.2332	12372.9	141.632	47.6113	12.3729	108.533	387	613.441	65331.4	239.57	58146.4	248.576	117.717	58.1464	183.142	387	613.441	65331.4	211.886	55105.8	124.368	99.8499	55.1058	66.2076
			388	610.561	64719.4	100.51	35438.6	161.48	41.7023	35.4386	98	388	610.561	64719.4	67.8424	12305	140.821	47.6792	12.305	108.688	388	610.561	64719.4	238.562	57907.9	247.53	117.956	57.9079	183.39	388	610.561	64719.4	211.055	54894.7	123.88	100.061	54.8947	66.3315
			389	607.681	64110.3	100.221	35338.3	161.016	41.8026	35.3383	98	389	607.681	64110.3	67.4538	12237.6	140.014	47.7466	12.2376	108.842	389	607.681	64110.3	237.559	57670.3	246.488	118.193	57.6703	183.636	389	607.681	64110.3	210.228	54684.5	123.395	100.271	54.6845	66.4548
			390	604.801	63504.1	99.9334	35238.4	160.554	41.9025	35.2384	98	390	604.801	63504.1	67.0674	12170.5	139.212	47.8137	12.1705	108.995	390	604.801	63504.1	236.559	57433.7	245.451	118.43	57.4337	183.882	390	604.801	63504.1	209.405	54475.1	122.911	100.481	54.4751	66.5778
			391	601.921	62900.7	99.6464	35138.8	160.093	42.0021	35.1388	98	391	601.921	62900.7	66.6832	12103.8	138.415	47.8804	12.1038	109.147	391	601.921	62900.7	235.563	57198.2	244.418	118.665	57.1982	184.126	391	601.921	62900.7	208.584	54266.5	122.43	100.689	54.2665	66.7002
			392	599.041	62300.2	99.3602	35039.4	159.633	42.1015	35.0394	98	392	599.041	62300.2	66.3013	12037.5	137.622	47.9467	12.0375	109.298	392	599.041	62300.2	234.572	56963.6	243.39	118.9	56.9636	184.369	392	599.041	62300.2	207.767	54058.8	121.95	100.897	54.0588	66.8221
			393	596.161	61702.6	99.0748	34940.3	159.174	42.2006	34.9403	98	393	596.161	61702.6	65.9215	11971.6	136.834	48.0126	11.9716	109.448	393	596.161	61702.6	233.585	56730	242.365	119.134	56.73	184.612	393	596.161	61702.6	206.953	53851.8	121.472	101.104	53.8518	66.9436
			394	593.281	61107.9	98.7902	34841.5	158.717	42.2994	34.8415	98	394	593.281	61107.9	65.5439	11906.1	136.05	48.0782	11.9061	109.598	394	593.281	61107.9	232.602	56497.4	241.346	119.366	56.4974	184.853	394	593.281	61107.9	206.142	53645.7	120.996	101.31	53.6457	67.0646
			395	590.401	60516.1	98.5065	34743	158.261	42.3979	34.743	98	395	590.401	60516.1	65.1684	11840.9	135.271	48.1433	11.8409	109.746	395	590.401	60516.1	231.624	56265.8	240.33	119.598	56.2658	185.093	395	590.401	60516.1	205.334	53440.3	120.522	101.515	53.4403	67.1851
			396	587.521	59927.1	98.2235	34644.8	157.807	42.4961	34.6448	98	396	587.521	59927.1	64.7952	11776.1	134.496	48.2081	11.7761	109.894	396	587.521	59927.1	230.649	56035.1	239.319	119.829	56.0351	185.333	396	587.521	59927.1	204.529	53235.8	120.05	101.72	53.2358	67.3052
			397	584.641	59341	97.9414	34546.9	157.353	42.594	34.5469	98	397	584.641	59341	64.424	11711.7	133.725	48.2725	11.7117	110.041	397	584.641	59341	229.678	55805.5	238.312	120.058	55.8055	185.571	397	584.641	59341	203.728	53032.1	119.579	101.924	53.0321	67.4248
			398	581.761	58757.8	97.6601	34449.2	156.901	42.6917	34.4492	98	398	581.761	58757.8	64.055	11647.6	132.959	48.3366	11.6476	110.187	398	581.761	58757.8	228.712	55576.8	237.309	120.287	55.5768	185.808	398	581.761	58757.8	202.93	52829.1	119.111	102.127	52.8291	67.5439
			399	578.881	58177.5	97.3796	34351.8	156.451	42.7891	34.3518	98	399	578.881	58177.5	63.6881	11583.9	132.198	48.4003	11.5839	110.332	399	578.881	58177.5	227.749	55349	236.31	120.515	55.349	186.045	399	578.881	58177.5	202.134	52627	118.644	102.329	52.627	67.6625
			400	576.001	57600	97.0999	34254.7	156.001	42.8862	34.2547	98	400	576.001	57600	63.3233	11520.6	131.44	48.4636	11.5206	110.476	400	576.001	57600	226.791	55122.2	235.316	120.741	55.1222	186.28	400	576.001	57600	201.342	52425.7	118.179	102.53	52.4257	67.7807
			401	573.121	57025.5	96.821	34157.9	155.553	42.983	34.1579	98	401	573.121	57025.5	62.9605	11457.6	130.688	48.5266	11.4576	110.62	401	573.121	57025.5	225.837	54896.4	234.326	120.967	54.8964	186.514	401	573.121	57025.5	200.553	52225.1	117.716	102.731	52.2251	67.8984
			402	570.241	56453.8	96.5429	34061.4	155.106	43.0795	34.0614	98	402	570.241	56453.8	62.5999	11395	129.939	48.5892	11.395	110.762	402	570.241	56453.8	224.886	54671.5	233.34	121.192	54.6715	186.748	402	570.241	56453.8	199.768	52025.3	117.255	102.93	52.0253	68.0157
			403	567.361	55885	96.2655	33965.1	154.661	43.1758	33.9651	98	403	567.361	55885	62.2413	11332.8	129.195	48.6514	11.3328	110.904	403	567.361	55885	223.94	54447.6	232.358	121.416	54.4476	186.98	403	567.361	55885	198.985	51826.4	116.795	103.129	51.8264	68.1325
			404	564.481	55319.1	95.989	33869.1	154.217	43.2718	33.8691	98	404	564.481	55319.1	61.8848	11270.9	128.455	48.7133	11.2709	111.045	404	564.481	55319.1	222.998	54224.6	231.38	121.639	54.2246	187.211	404	564.481	55319.1	198.205	51628.2	116.338	103.328	51.6282	68.2488
			405	561.601	54756	95.7133	33773.4	153.774	43.3675	33.7734	98	405	561.601	54756	61.5303	11209.4	127.719	48.7748	11.2094	111.186	405	561.601	54756	222.059	54002.5	230.406	121.861	54.0025	187.442	405	561.601	54756	197.428	51430.7	115.882	103.525	51.4307	68.3647
			406	558.721	54195.9	95.4384	33678	153.332	43.463	33.678	98	406	558.721	54195.9	61.1779	11148.2	126.987	48.836	11.1482	111.325	406	558.721	54195.9	221.125	53781.4	229.437	122.082	53.7814	187.671	406	558.721	54195.9	196.655	51234.1	115.428	103.722	51.2341	68.4801
			407	555.841	53638.6	95.1643	33582.8	152.892	43.5581	33.5828	98	407	555.841	53638.6	60.8274	11087.4	126.26	48.8968	11.0874	111.464	407	555.841	53638.6	220.195	53561.2	228.471	122.302	53.5612	187.9	407	555.841	53638.6	195.884	51038.2	114.976	103.918	51.0382	68.5951
			408	552.961	53084.2	94.8909	33487.9	152.452	43.653	33.4879	98	408	552.961	53084.2	60.479	11026.9	125.537	48.9573	11.0269	111.602	408	552.961	53084.2	219.268	53341.9	227.51	122.522	53.3419	188.127	408	552.961	53084.2	195.117	50843.1	114.525	104.113	50.8431	68.7096
			409	550.081	52532.7	94.6184	33393.3	152.015	43.7476	33.3933	98	409	550.081	52532.7	60.1326	10966.8	124.818	49.0174	10.9668	111.739	409	550.081	52532.7	218.345	53123.6	226.553	122.74	53.1236	188.354	409	550.081	52532.7	194.352	50648.7	114.076	104.307	50.6487	68.8237
			410	547.201	51984	94.3466	33298.9	151.578	43.842	33.2989	98	410	547.201	51984	59.7881	10907	124.103	49.0772	10.907	111.875	410	547.201	51984	217.427	52906.1	225.599	122.958	52.9061	188.579	410	547.201	51984	193.591	50455.1	113.629	104.501	50.4551	68.9373
			411	544.321	51438.3	94.0756	33204.9	151.143	43.936	33.2049	98	411	544.321	51438.3	59.4457	10847.5	123.392	49.1367	10.8475	112.011	411	544.321	51438.3	216.512	52689.6	224.65	123.174	52.6896	188.804	411	544.321	51438.3	192.832	50262.3	113.184	104.693	50.2623	69.0505
			412	541.441	50895.4	93.8054	33111.1	150.708	44.0299	33.1111	98	412	541.441	50895.4	59.1052	10788.4	122.685	49.1958	10.7884	112.145	412	541.441	50895.4	215.601	52474	223.705	123.39	52.474	189.028	412	541.441	50895.4	192.076	50070.2	112.741	104.886	50.0702	69.1632
			413	538.561	50355.4	93.536	33017.5	150.275	44.1234	33.0175	98	413	538.561	50355.4	58.7666	10729.7	121.982	49.2545	10.7297	112.279	413	538.561	50355.4	214.693	52259.3	222.763	123.604	52.2593	189.25	413	538.561	50355.4	191.324	49878.9	112.299	105.077	49.8789	69.2755
			414	535.681	49818.3	93.2673	32924.3	149.844	44.2167	32.9243	98	414	535.681	49818.3	58.43	10671.2	121.283	49.313	10.6712	112.412	414	535.681	49818.3	213.79	52045.5	221.826	123.818	52.0455	189.472	414	535.681	49818.3	190.574	49688.3	111.859	105.267	49.6883	69.3874
			415	532.801	49284	92.9994	32831.3	149.413	44.3097	32.8313	98	415	532.801	49284	58.0953	10613.1	120.589	49.3711	10.6131	112.545	415	532.801	49284	212.89	51832.7	220.893	124.031	51.8327	189.693	415	532.801	49284	189.827	49498.5	111.42	105.457	49.4985	69.4988
			416	529.921	48752.7	92.7323	32738.5	148.984	44.4024	32.7385	98	416	529.921	48752.7	57.7625	10555.4	119.898	49.4288	10.5554	112.677	416	529.921	48752.7	211.995	51620.7	219.963	124.243	51.6207	189.913	416	529.921	48752.7	189.084	49309.4	110.984	105.646	49.3094	69.6098
			417	527.041	48224.2	92.4659	32646.1	148.556	44.4949	32.6461	98	417	527.041	48224.2	57.4317	10497.9	119.211	49.4863	10.4979	112.807	417	527.041	48224.2	211.102	51409.6	219.038	124.454	51.4096	190.132	417	527.041	48224.2	188.343	49121.1	110.549	105.835	49.1211	69.7203
			418	524.161	47698.6	92.2003	32553.9	148.13	44.5871	32.5539	98	418	524.161	47698.6	57.1027	10440.8	118.528	49.5434	10.4408	112.938	418	524.161	47698.6	210.214	51199.3	218.116	124.664	51.1993	190.35	418	524.161	47698.6	187.605	48933.5	110.116	106.022	48.9335	69.8305
			419	521.281	47175.9	91.9355	32461.9	147.704	44.679	32.4619	98	419	521.281	47175.9	56.7756	10384.1	117.849	49.6001	10.3841	113.067	419	521.281	47175.9	209.33	50990	217.198	124.874	50.99	190.567	419	521.281	47175.9	186.869	48746.6	109.684	106.209	48.7466	69.9401
			420	518.401	46656	91.6714	32370.2	147.28	44.7707	32.3702	98	420	518.401	46656	56.4504	10327.6	117.174	49.6566	10.3276	113.196	420	518.401	46656	208.449	50781.6	216.284	125.082	50.7816	190.784	420	518.401	46656	186.137	48560.5	109.254	106.395	48.5605	70.0494
			421	515.521	46139.1	91.4081	32278.8	146.857	44.8621	32.2788	98	421	515.521	46139.1	56.127	10271.5	116.503	49.7127	10.2715	113.324	421	515.521	46139.1	207.572	50574	215.374	125.29	50.574	190.999	421	515.521	46139.1	185.408	48375	108.826	106.581	48.375	70.1582
			422	512.641	45625	91.1455	32187.7	146.435	44.9532	32.1877	98	422	512.641	45625	55.8055	10215.7	115.836	49.7685	10.2157	113.451	422	512.641	45625	206.698	50367.3	214.468	125.496	50.3673	191.214	422	512.641	45625	184.681	48190.4	108.4	106.765	48.1904	70.2666
			423	509.761	45113.8	90.8837	32096.8	146.014	45.0441	32.0968	98	423	509.761	45113.8	55.4859	10160.2	115.172	49.824	10.1602	113.577	423	509.761	45113.8	205.828	50161.5	213.565	125.702	50.1615	191.427	423	509.761	45113.8	183.958	48006.4	107.975	106.949	48.0064	70.3746
			424	506.881	44605.5	90.6227	32006.2	145.595	45.1347	32.0062	98	424	506.881	44605.5	55.168	10105	114.513	49.8792	10.105	113.703	424	506.881	44605.5	204.962	49956.5	212.667	125.907	49.9565	191.64	424	506.881	44605.5	183.237	47823.2	107.552	107.133	47.8232	70.4822
			425	504.001	44100	90.3623	31915.8	145.177	45.2251	31.9158	98	425	504.001	44100	54.8519	10050.2	113.856	49.934	10.0502	113.828	425	504.001	44100	204.1	49752.4	211.772	126.111	49.7524	191.852	425	504.001	44100	182.519	47640.7	107.131	107.315	47.6407	70.5893
			426	501.121	43597.5	90.1026	31825.7	144.759	45.3152	31.8257	98	426	501.121	43597.5	54.5373	9995.64	113.203	49.9886	9.99564	113.952	426	501.121	43597.5	203.241	49549.2	210.88	126.314	49.5492	192.063	426	501.121	43597.5	181.803	47458.9	106.711	107.497	47.4589	70.696
			427	498.241	43097.8	89.8433	31735.9	144.343	45.405	31.7359	98	427	498.241	43097.8	54.224	9941.42	112.553	50.0428	9.94142	114.076	427	498.241	43097.8	202.385	49346.8	209.992	126.517	49.3468	192.273	427	498.241	43097.8	181.09	47277.8	106.292	107.678	47.2778	70.8023
			428	495.361	42601	89.5842	31646.3	143.927	45.4946	31.6463	98	428	495.361	42601	53.9114	9887.51	111.904	50.0967	9.88751	114.199	428	495.361	42601	201.532	49145.2	209.107	126.718	49.1452	192.482	428	495.361	42601	180.379	47097.4	105.875	107.858	47.0974	70.9082
			429	492.481	42107.1	89.3252	31557	143.51	45.5839	31.557	98	429	492.481	42107.1	53.5991	9833.91	111.256	50.1503	9.83391	114.321	429	492.481	42107.1	200.681	48944.6	208.224	126.919	48.9446	192.69	429	492.481	42107.1	179.67	46917.7	105.459	108.038	46.9177	71.0136
			430	489.601	41616	89.0658	31467.9	143.094	45.673	31.4679	98	430	489.601	41616	53.2864	9780.62	110.607	50.2036	9.78062	114.443	430	489.601	41616	199.833	48744.7	207.344	127.119	48.7447	192.897	430	489.601	41616	178.962	46738.7	105.043	108.217	46.7387	71.1187
			431	486.721	41127.9	88.8057	31379.1	142.676	45.7618	31.3791	98	431	486.721	41127.9	52.9727	9727.65	109.956	50.2566	9.72765	114.563	431	486.721	41127.9	198.985	48545.7	206.465	127.318	48.5457	193.104	431	486.721	41127.9	178.255	46560.5	104.628	108.395	46.5605	71.2233
			432	483.841	40642.6	88.5446	31290.6	142.256	45.8504	31.2906	98	432	483.841	40642.6	52.6572	9674.99	109.301	50.3092	9.67499	114.683	432	483.841	40642.6	198.139	48347.6	205.587	127.516	48.3476	193.309	432	483.841	40642.6	177.549	46382.9	104.213	108.573	46.3829	71.3275
			433	480.961	40160.2	88.282	31202.3	141.834	45.9386	31.2023	98	433	480.961	40160.2	52.339	9622.65	108.64	50.3616	9.62265	114.803	433	480.961	40160.2	197.293	48150.3	204.709	127.713	48.1503	193.514	433	480.961	40160.2	176.842	46206.1	103.798	108.75	46.2061	71.4313
			434	478.081	39680.7	88.0174	31114.3	141.409	46.0267	31.1143	98	434	478.081	39680.7	52.0173	9570.64	107.973	50.4136	9.57064	114.921	434	478.081	39680.7	196.447	47953.9	203.831	127.91	47.9539	193.718	434	478.081	39680.7	176.134	46030	103.383	108.926	46.03	71.5347
			435	475.201	39204	87.7505	31026.5	140.98	46.1144	31.0265	98	435	475.201	39204	51.691	9518.94	107.295	50.4653	9.51894	115.039	435	475.201	39204	195.6	47758.3	202.952	128.105	47.7583	193.921	435	475.201	39204	175.424	45854.5	102.966	109.101	45.8545	71.6377
			436	472.321	38730.3	87.4806	30939	140.547	46.2019	30.939	98	436	472.321	38730.3	51.3592	9467.58	106.607	50.5166	9.46758	115.156	436	472.321	38730.3	194.751	47563.5	202.071	128.3	47.5635	194.123	436	472.321	38730.3	174.713	45679.8	102.549	109.276	45.6798	71.7402
			437	469.441	38259.4	87.2073	30851.8	140.108	46.2891	30.8518	98	437	469.441	38259.4	51.0209	9416.56	105.904	50.5677	9.41656	115.273	437	469.441	38259.4	193.899	47369.6	201.187	128.494	47.3696	194.324	437	469.441	38259.4	173.998	45505.8	102.129	109.45	45.5058	71.8423
			438	466.561	37791.4	86.9301	30764.9	139.662	46.376	30.7649	98	438	466.561	37791.4	50.6751	9365.89	105.187	50.6183	9.36589	115.388	438	466.561	37791.4	193.044	47176.6	200.3	128.687	47.1766	194.524	438	466.561	37791.4	173.28	45332.6	101.708	109.623	45.3326	71.944
			439	463.681	37326.3	86.6484	30678.2	139.21	46.4627	30.6782	98	439	463.681	37326.3	50.3207	9315.57	104.451	50.6686	9.31557	115.503	439	463.681	37326.3	192.185	46984.4	199.409	128.879	46.9844	194.724	439	463.681	37326.3	172.557	45160	101.284	109.796	45.16	72.0453
			440	460.801	36864	86.3618	30591.9	138.749	46.549	30.5919	98	440	460.801	36864	49.9568	9265.61	103.696	50.7186	9.26561	115.617	440	460.801	36864	191.321	46793.1	198.513	129.071	46.7931	194.922	440	460.801	36864	171.83	44988.2	100.857	109.968	44.9882	72.1462
			441	457.921	36404.7	86.0697	30505.8	138.28	46.6351	30.5058	98	441	457.921	36404.7	49.5822	9216.03	102.918	50.7682	9.21603	115.73	441	457.921	36404.7	190.452	46602.6	197.611	129.261	46.6026	195.12	441	457.921	36404.7	171.097	44817.1	100.426	110.139	44.8171	72.2466
			442	455.041	35948.2	85.7716	30420	137.801	46.7209	30.42	98	442	455.041	35948.2	49.196	9166.83	102.117	50.8174	9.16683	115.842	442	455.041	35948.2	189.576	46413	196.702	129.451	46.413	195.317	442	455.041	35948.2	170.357	44646.7	99.9923	110.309	44.6467	72.3466
			443	452.161	35494.6	85.467	30334.6	137.312	46.8063	30.3346	98	443	452.161	35494.6	48.7973	9118.04	101.289	50.8662	9.11804	115.953	443	452.161	35494.6	188.694	46224.3	195.787	129.639	46.2243	195.512	443	452.161	35494.6	169.611	44477.1	99.5541	110.479	44.4771	72.4462
			444	449.281	35043.9	85.1555	30249.4	136.811	46.8915	30.2494	98	444	449.281	35043.9	48.385	9069.65	100.433	50.9146	9.06965	116.063	444	449.281	35043.9	187.804	46036.5	194.863	129.827	46.0365	195.707	444	449.281	35043.9	168.856	44308.2	99.1113	110.647	44.3082	72.5453
			445	446.401	34596	84.8366	30164.6	136.299	46.9763	30.1646	98	445	446.401	34596	47.9583	9021.69	99.5474	50.9625	9.02169	116.173	445	446.401	34596	186.905	45849.6	193.931	130.014	45.8496	195.901	445	446.401	34596	168.094	44140.2	98.6638	110.816	44.1402	72.6439
			446	443.521	34151	84.5098	30080.1	135.774	47.0608	30.0801	98	446	443.521	34151	47.5163	8974.18	98.63	51.01	8.97418	116.281	446	443.521	34151	185.998	45663.6	192.989	130.2	45.6636	196.094	446	443.521	34151	167.322	43972.8	98.211	110.983	43.9728	72.7421
			447	440.641	33709	84.1748	29995.9	135.236	47.145	29.9959	98	447	440.641	33709	47.0583	8927.12	97.6791	51.0571	8.92712	116.388	447	440.641	33709	185.081	45478.6	192.038	130.385	45.4786	196.286	447	440.641	33709	166.542	43806.3	97.7527	111.149	43.8063	72.8399
			448	437.761	33269.8	83.8312	29912.1	134.684	47.2289	29.9121	98	448	437.761	33269.8	46.5833	8880.53	96.6933	51.1037	8.88053	116.494	448	437.761	33269.8	184.154	45294.4	191.076	130.569	45.2944	196.477	448	437.761	33269.8	165.751	43640.5	97.2887	111.315	43.6405	72.9372
			449	434.881	32833.4	83.4785	29828.6	134.117	47.3123	29.8286	98	449	434.881	32833.4	46.0909	8834.44	95.6711	51.1498	8.83444	116.599	449	434.881	32833.4	183.216	45111.2	190.103	130.752	45.1112	196.667	449	434.881	32833.4	164.95	43475.6	96.8185	111.48	43.4756	73.034
			450	432.001	32400	83.1166	29745.5	133.536	47.3954	29.7455	98	450	432.001	32400	45.5802	8788.86	94.6112	51.1954	8.78886	116.703	450	432.001	32400	182.268	44928.9	189.119	130.935	44.9289	196.856	450	432.001	32400	164.138	43311.4	96.342	111.644	43.3114	73.1303
			451	429.121	31969.4	82.7451	29662.7	132.939	47.4782	29.6627	98	451	429.121	31969.4	45.0509	8743.81	93.5123	51.2404	8.74381	116.806	451	429.121	31969.4	181.308	44747.6	188.123	131.116	44.7476	197.045	451	429.121	31969.4	163.315	43148.1	95.859	111.808	43.1481	73.2262
			452	426.241	31541.8	82.3637	29580.4	132.326	47.5606	29.5804	98	452	426.241	31541.8	44.5022	8699.31	92.3736	51.2849	8.69931	116.908	452	426.241	31541.8	180.336	44567.3	187.115	131.296	44.5673	197.232	452	426.241	31541.8	162.481	42985.7	95.3692	111.97	42.9857	73.3216
			453	423.361	31117	81.9723	29498.4	131.697	47.6425	29.4984	98	453	423.361	31117	43.9339	8655.38	91.194	51.3288	8.65538	117.008	453	423.361	31117	179.353	44387.9	186.094	131.476	44.3879	197.418	453	423.361	31117	161.635	42824	94.8726	112.132	42.824	73.4164
			454	420.481	30695	81.5706	29416.8	131.052	47.7241	29.4168	98	454	420.481	30695	43.3456	8612.03	89.9728	51.3722	8.61203	117.107	454	420.481	30695	178.357	44209.6	185.061	131.654	44.2096	197.603	454	420.481	30695	160.777	42663.2	94.3689	112.292	42.6632	73.5108
			455	417.601	30276	81.1585	29335.7	130.39	47.8053	29.3357	98	455	417.601	30276	42.737	8569.29	88.7095	51.4149	8.56929	117.204	455	417.601	30276	177.349	44032.2	184.015	131.831	44.0322	197.787	455	417.601	30276	159.906	42503.3	93.8582	112.452	42.5033	73.6047
			456	414.721	29859.8	80.736	29254.9	129.711	47.886	29.2549	98	456	414.721	29859.8	42.1079	8527.19	87.4037	51.457	8.52719	117.3	456	414.721	29859.8	176.328	43855.9	182.956	132.008	43.8559	197.97	456	414.721	29859.8	159.024	42344.3	93.3402	112.611	42.3443	73.698
			457	411.841	29446.6	80.3029	29174.6	129.015	47.9663	29.1746	98	457	411.841	29446.6	41.4582	8485.73	86.0551	51.4985	8.48573	117.394	457	411.841	29446.6	175.295	43680.6	181.884	132.183	43.6806	198.152	457	411.841	29446.6	158.129	42186.2	92.8151	112.77	42.1862	73.7908
			458	408.961	29036.2	79.8593	29094.8	128.302	48.0462	29.0948	98	458	408.961	29036.2	40.7879	8444.94	84.6637	51.5393	8.44494	117.487	458	408.961	29036.2	174.249	43506.3	180.798	132.357	43.5063	198.332	458	408.961	29036.2	157.222	42029	92.2827	112.927	42.029	73.8831
			459	406.081	28628.6	79.4051	29015.4	127.573	48.1256	29.0154	98	459	406.081	28628.6	40.0969	8404.84	83.2294	51.5794	8.40484	117.579	459	406.081	28628.6	173.19	43333.2	179.7	132.53	43.3332	198.512	459	406.081	28628.6	156.303	41872.7	91.7431	113.083	41.8727	73.9749
			460	403.201	28224	78.9404	28936.4	126.826	48.2045	28.9364	98	460	403.201	28224	39.3854	8365.46	81.7526	51.6188	8.36546	117.669	460	403.201	28224	172.119	43161	178.589	132.703	43.161	198.691	460	403.201	28224	155.372	41717.3	91.1964	113.238	41.7173	74.066
			461	400.321	27822.2	78.4654	28857.9	126.063	48.283	28.8579	98	461	400.321	27822.2	38.6536	8326.8	80.2336	51.6574	8.3268	117.757	461	400.321	27822.2	171.036	42990	177.465	132.874	42.99	198.868	461	400.321	27822.2	154.428	41562.9	90.6428	113.393	41.5629	74.1567
			462	397.441	27423.4	77.9801	28780	125.283	48.3609	28.78	98	462	397.441	27423.4	37.9018	8288.9	78.673	51.6953	8.2889	117.843	462	397.441	27423.4	169.941	42820.1	176.329	133.044	42.8201	199.045	462	397.441	27423.4	153.473	41409.4	90.0821	113.546	41.4094	74.2468
			463	394.561	27027.4	77.4847	28702.5	124.487	48.4384	28.7025	98	463	394.561	27027.4	37.1303	8251.77	77.0715	51.7324	8.25177	117.928	463	394.561	27027.4	168.834	42651.2	175.181	133.212	42.6512	199.22	463	394.561	27027.4	152.507	41256.9	89.5148	113.699	41.2569	74.3363
			464	391.681	26634.2	76.9794	28625.5	123.676	48.5154	28.6255	98	464	391.681	26634.2	36.3394	8215.43	75.43	51.7688	8.21543	118.011	464	391.681	26634.2	167.716	42483.5	174.02	133.38	42.4835	199.394	464	391.681	26634.2	151.529	41105.3	88.9409	113.85	41.1053	74.4252
			465	388.801	26244	76.4646	28549	122.849	48.5919	28.549	98	465	388.801	26244	35.5298	8179.9	73.7495	51.8043	8.1799	118.092	465	388.801	26244	166.587	42316.9	172.849	133.547	42.3169	199.567	465	388.801	26244	150.54	40954.8	88.3607	114.001	40.9548	74.5136
			466	385.921	25856.6	75.9404	28473.1	122.006	48.6678	28.4731	98	466	385.921	25856.6	34.702	8145.2	72.0312	51.839	8.1452	118.171	466	385.921	25856.6	165.447	42151.5	171.666	133.712	42.1515	199.738	466	385.921	25856.6	149.541	40805.3	87.7743	114.15	40.8053	74.6014
			467	383.041	25472.2	75.4073	28397.7	121.15	48.7432	28.3977	98	467	383.041	25472.2	33.8566	8111.34	70.2764	51.8729	8.11134	118.248	467	383.041	25472.2	164.298	41987.2	170.474	133.876	41.9872	199.909	467	383.041	25472.2	148.533	40656.7	87.1822	114.299	40.6567	74.6885
			468	380.161	25090.6	74.8655	28322.8	120.279	48.8181	28.3228	98	468	380.161	25090.6	32.9943	8078.35	68.4865	51.9059	8.07835	118.323	468	380.161	25090.6	163.139	41824	169.271	134.04	41.824	200.078	468	380.161	25090.6	147.514	40509.2	86.5845	114.447	40.5092	74.7751
			469	377.281	24711.8	74.3155	28248.5	119.396	48.8924	28.2485	98	469	377.281	24711.8	32.1159	8046.23	66.6631	51.938	8.04623	118.396	469	377.281	24711.8	161.971	41662.1	168.059	134.202	41.6621	200.246	469	377.281	24711.8	146.487	40362.7	85.9816	114.593	40.3627	74.8611
			470	374.401	24336	73.7576	28174.8	118.499	48.9662	28.1748	98	470	374.401	24336	31.2222	8015.01	64.808	51.9692	8.01501	118.467	470	374.401	24336	160.794	41501.3	166.838	134.362	41.5013	200.413	470	374.401	24336	145.452	40217.3	85.3739	114.738	40.2173	74.9465
			471	371.521	23963	73.1924	28101.6	117.591	49.0394	28.1016	98	471	371.521	23963	30.314	7984.7	62.923	51.9995	7.9847	118.537	471	371.521	23963	159.611	41341.7	165.61	134.522	41.3417	200.579	471	371.521	23963	144.409	40072.9	84.7617	114.883	40.0729	75.0312
			472	368.641	23592.9	72.6203	28028.9	116.672	49.112	28.0289	98	472	368.641	23592.9	29.3924	7955.3	61.0101	52.0289	7.9553	118.604	472	368.641	23592.9	158.42	41183.2	164.375	134.68	41.1832	200.743	472	368.641	23592.9	143.359	39929.5	84.1454	115.026	39.9295	75.1154
			473	365.761	23225.7	72.0418	27956.9	115.743	49.184	27.9569	98	473	365.761	23225.7	28.4584	7926.85	59.0713	52.0574	7.92685	118.668	473	365.761	23225.7	157.223	41026	163.133	134.838	41.026	200.906	473	365.761	23225.7	142.303	39787.2	83.5255	115.169	39.7872	75.1989
			474	362.881	22861.4	71.4576	27885.4	114.804	49.2555	27.8854	98	474	362.881	22861.4	27.5129	7899.33	57.1087	52.0849	7.89933	118.731	474	362.881	22861.4	156.022	40870	161.886	134.994	40.87	201.068	474	362.881	22861.4	141.241	39646	82.9024	115.31	39.646	75.2818
			475	360.001	22500	70.868	27814.6	113.857	49.3263	27.8146	98	475	360.001	22500	26.5571	7872.78	55.1248	52.1114	7.87278	118.792	475	360.001	22500	154.815	40715.2	160.635	135.148	40.7152	201.229	475	360.001	22500	140.175	39505.8	82.2766	115.45	39.5058	75.3641
			476	357.121	22141.4	70.2738	27744.3	112.902	49.3966	27.7443	98	476	357.121	22141.4	25.5922	7847.18	53.1219	52.137	7.84718	118.85	476	357.121	22141.4	153.606	40561.6	159.38	135.302	40.5616	201.388	476	357.121	22141.4	139.105	39366.7	81.6485	115.589	39.3667	75.4457
			477	354.241	21785.7	69.6755	27674.6	111.941	49.4663	27.6746	98	477	354.241	21785.7	24.6193	7822.57	51.1023	52.1617	7.82257	118.906	477	354.241	21785.7	152.393	40409.2	158.122	135.454	40.4092	201.546	477	354.241	21785.7	138.032	39228.7	81.0186	115.727	39.2287	75.5268
			478	351.361	21432.9	69.0738	27605.5	110.974	49.5354	27.6055	98	478	351.361	21432.9	23.6395	7798.93	49.0687	52.1853	7.79893	118.96	478	351.361	21432.9	151.179	40258	156.862	135.606	40.258	201.703	478	351.361	21432.9	136.956	39091.7	80.3874	115.864	39.0917	75.6072
			479	348.481	21083	68.4693	27537.1	110.003	49.6038	27.5371	98	479	348.481	21083	22.6543	7776.27	47.0237	52.2079	7.77627	119.012	479	348.481	21083	149.965	40108	155.602	135.756	40.108	201.859	479	348.481	21083	135.88	38955.8	79.7555	116	38.9558	75.6869
			480	345.601	20736	67.8627	27469.2	109.029	49.6717	27.4692	98	480	345.601	20736	21.6649	7754.61	44.9699	52.2296	7.75461	119.061	480	345.601	20736	148.75	39959.3	154.341	135.904	39.9593	202.013	480	345.601	20736	134.803	38821	79.1235	116.135	38.821	75.766
			481	342.721	20391.8	67.2546	27402	108.052	49.7389	27.402	98	481	342.721	20391.8	20.6725	7733.93	42.9101	52.2503	7.73393	119.108	481	342.721	20391.8	147.537	39811.8	153.083	136.052	39.8118	202.166	481	342.721	20391.8	133.727	38687.3	78.4917	116.268	38.6873	75.8445
			482	339.841	20050.5	66.6458	27335.3	107.074	49.8056	27.3353	98	482	339.841	20050.5	19.6786	7714.26	40.8471	52.27	7.71426	119.153	482	339.841	20050.5	146.326	39665.4	151.826	136.198	39.6654	202.318	482	339.841	20050.5	132.652	38554.6	77.8608	116.401	38.5546	75.9224
			483	336.961	19712.1	66.0369	27269.3	106.095	49.8716	27.2693	98	483	336.961	19712.1	18.6845	7695.57	38.7836	52.2886	7.69557	119.196	483	336.961	19712.1	145.118	39520.3	150.573	136.343	39.5203	202.468	483	336.961	19712.1	131.579	38423.1	77.2314	116.533	38.4231	75.9996
			484	334.081	19376.6	65.4287	27203.9	105.118	49.9371	27.2039	98	484	334.081	19376.6	17.6916	7677.88	36.7226	52.3063	7.67788	119.236	484	334.081	19376.6	143.915	39376.4	149.324	136.487	39.3764	202.618	484	334.081	19376.6	130.511	38292.5	76.6041	116.663	38.2925	76.0762
			485	331.201	19044	64.8219	27139	104.143	50.0019	27.139	98	485	331.201	19044	16.7013	7661.18	34.667	52.323	7.66118	119.274	485	331.201	19044	142.717	39233.7	148.081	136.63	39.2337	202.766	485	331.201	19044	129.446	38163.1	75.9793	116.793	38.1631	76.1522
			486	328.321	18714.2	64.2173	27074.8	103.172	50.0661	27.0748	98	486	328.321	18714.2	15.7149	7645.46	32.6196	52.3388	7.64546	119.31	486	328.321	18714.2	141.525	39092.2	146.845	136.772	39.0922	202.913	486	328.321	18714.2	128.387	38034.7	75.3578	116.921	38.0347	76.2276
			487	325.441	18387.3	63.6154	27011.2	102.205	50.1297	27.0112	98	487	325.441	18387.3	14.734	7630.73	30.5835	52.3535	7.63073	119.343	487	325.441	18387.3	140.341	38951.8	145.616	136.912	38.9518	203.058	487	325.441	18387.3	127.335	37907.4	74.74	117.048	37.9074	76.3023
			488	322.561	18063.3	63.0172	26948.2	101.244	50.1927	26.9482	98	488	322.561	18063.3	13.7599	7616.97	28.5615	52.3672	7.61697	119.375	488	322.561	18063.3	139.166	38812.6	144.397	137.051	38.8126	203.203	488	322.561	18063.3	126.29	37781.1	74.1266	117.175	37.7811	76.3764
			489	319.681	17742.2	62.4233	26885.8	100.29	50.2552	26.8858	98	489	319.681	17742.2	12.7941	7604.17	26.5567	52.38	7.60417	119.404	489	319.681	17742.2	138	38674.6	143.187	137.189	38.6746	203.346	489	319.681	17742.2	125.253	37655.8	73.5181	117.3	37.6558	76.4499
			490	316.801	17424	61.8345	26823.9	99.3437	50.317	26.8239	98	490	316.801	17424	11.8379	7592.34	24.5719	52.3919	7.59234	119.431	490	316.801	17424	136.845	38537.8	141.988	137.326	38.5378	203.488	490	316.801	17424	124.226	37531.6	72.9152	117.424	37.5316	76.5229
			491	313.921	17108.6	61.2514	26762.7	98.407	50.3782	26.7627	98	491	313.921	17108.6	10.8928	7581.44	22.6102	52.4028	7.58144	119.456	491	313.921	17108.6	135.701	38402.1	140.802	137.462	38.4021	203.629	491	313.921	17108.6	123.209	37408.4	72.3183	117.547	37.4084	76.5952
			492	311.041	16796.1	60.675	26702	97.4808	50.4389	26.702	98	492	311.041	16796.1	9.96022	7571.48	20.6745	52.4127	7.57148	119.479	492	311.041	16796.1	134.571	38267.5	139.629	137.596	38.2675	203.768	492	311.041	16796.1	122.204	37286.2	71.7282	117.67	37.2862	76.6669
			493	308.161	16486.5	60.1057	26641.9	96.5663	50.499	26.6419	98	493	308.161	16486.5	9.04155	7562.44	18.7676	52.4218	7.56244	119.499	493	308.161	16486.5	133.454	38134.1	138.47	137.73	38.1341	203.907	493	308.161	16486.5	121.21	37165	71.1453	117.791	37.165	76.738
			494	305.281	16179.8	59.5445	26582.3	95.6646	50.5586	26.5823	98	494	305.281	16179.8	8.13818	7554.3	16.8925	52.4299	7.5543	119.518	494	305.281	16179.8	132.352	38001.7	137.327	137.862	38.0017	204.044	494	305.281	16179.8	120.231	37044.8	70.5702	117.911	37.0448	76.8086
			495	302.401	15876	58.992	26523.4	94.777	50.6176	26.5234	98	495	302.401	15876	7.25148	7547.05	15.0519	52.4372	7.54705	119.534	495	302.401	15876	131.266	37870.5	136.2	137.993	37.8705	204.18	495	302.401	15876	119.265	36925.5	70.0035	118.03	36.9255	76.8786
			496	299.521	15575	58.4489	26464.9	93.9044	50.676	26.4649	98	496	299.521	15575	6.3828	7540.67	13.2488	52.4435	7.54067	119.549	496	299.521	15575	130.197	37740.3	135.09	138.123	37.7403	204.315	496	299.521	15575	118.315	36807.2	69.4458	118.149	36.8072	76.9481
			497	296.641	15276.9	57.9159	26407	93.0481	50.7339	26.407	98	497	296.641	15276.9	5.53348	7535.14	11.4859	52.4491	7.53514	119.561	497	296.641	15276.9	129.145	37611.1	134	138.253	37.6111	204.449	497	296.641	15276.9	117.381	36689.8	68.8975	118.266	36.6898	77.017
			498	293.761	14981.7	57.3937	26349.6	92.2092	50.7913	26.3496	98	498	293.761	14981.7	4.70482	7530.43	9.76582	52.4538	7.53043	119.572	498	293.761	14981.7	128.113	37483	132.928	138.381	37.483	204.582	498	293.761	14981.7	116.464	36573.3	68.3593	118.382	36.5733	77.0853
			499	290.881	14689.4	56.883	26292.7	91.3886	50.8482	26.2927	98	499	290.881	14689.4	3.89811	7526.53	8.09132	52.4577	7.52653	119.581	499	290.881	14689.4	127.1	37355.9	131.877	138.508	37.3559	204.714	499	290.881	14689.4	115.565	36457.8	67.8316	118.498	36.4578	77.1532
			500	288.001	14400	56.3844	26236.3	90.5876	50.9046	26.2363	98	500	288.001	14400	3.11459	7523.42	6.46498	52.4608	7.52342	119.588	500	288.001	14400	126.108	37229.8	130.848	138.634	37.2298	204.845	500	288.001	14400	114.685	36343.1	67.3149	118.613	36.3431	77.2205
			501	285.121	14113.4	55.8986	26180.4	89.807	50.9605	26.1804	98	501	285.121	14113.4	2.3555	7521.06	4.88932	52.4632	7.52106	119.593	501	285.121	14113.4	125.137	37104.7	129.841	138.759	37.1047	204.975	501	285.121	14113.4	113.824	36229.3	66.8097	118.726	36.2293	77.2873
			502	282.241	13829.7	55.4261	26125	89.048	51.0159	26.125	98	502	282.241	13829.7	1.62201	7519.44	3.36681	52.4648	7.51944	119.597	502	282.241	13829.7	124.189	36980.5	128.857	138.883	36.9805	205.104	502	282.241	13829.7	112.984	36116.3	66.3165	118.839	36.1163	77.3536
			503	279.361	13548.9	54.9677	26070	88.3115	51.0709	26.07	98	503	279.361	13548.9	0.91528	7518.53	1.89985	52.4657	7.51853	119.599	503	279.361	13548.9	123.264	36857.2	127.898	139.006	36.8572	205.232	503	279.361	13548.9	112.165	36004.1	65.8358	118.952	36.0041	77.4194
			504	276.481	13271	54.5238	26015.5	87.5984	51.1254	26.0155	98	504	276.481	13271	0.236428	7518.29	0.490755	52.4659	7.51829	119.6	504	276.481	13271	122.364	36734.8	126.963	139.129	36.7348	205.359	504	276.481	13271	111.368	35892.7	65.3681	119.063	35.8927	77.4848
			505	273.601	12996	54.0951	25961.4	86.9096	51.1795	25.9614	98	505	273.601	12996	0	7518.29	0	52.4659	7.51829	119.6	505	273.601	12996	121.488	36613.4	126.054	139.25	36.6134	205.485	505	273.601	12996	110.594	35782.2	64.9136	119.174	35.7822	77.5497
			506	270.721	12723.8	53.6821	25907.7	86.246	51.2332	25.9077	98	506	270.721	12723.8	0	7518.29	0	52.4659	7.51829	119.6	506	270.721	12723.8	120.638	36492.7	125.172	139.371	36.4927	205.61	506	270.721	12723.8	109.843	35672.3	64.473	119.283	35.6723	77.6142
			507	267.841	12454.5	53.2853	25854.4	85.6085	51.2865	25.8544	98	507	267.841	12454.5	0	7518.29	0	52.4659	7.51829	119.6	507	267.841	12454.5	119.814	36372.9	124.317	139.491	36.3729	205.734	507	267.841	12454.5	109.116	35563.2	64.0464	119.393	35.5632	77.6782
			508	264.961	12188.1	52.9052	25801.5	84.9979	51.3394	25.8015	98	508	264.961	12188.1	0	7518.29	0	52.4659	7.51829	119.6	508	264.961	12188.1	119.016	36253.9	123.49	139.61	36.2539	205.858	508	264.961	12188.1	108.414	35454.8	63.6344	119.501	35.4548	77.7419
			509	262.081	11924.6	52.5423	25749	84.4149	51.3919	25.749	98	509	262.081	11924.6	0	7518.29	0	52.4659	7.51829	119.6	509	262.081	11924.6	118.247	36135.6	122.692	139.728	36.1356	205.98	509	262.081	11924.6	107.738	35347	63.2373	119.609	35.347	77.8051
			510	259.201	11664	52.1971	25696.8	83.8602	51.4441	25.6968	98	510	259.201	11664	0	7518.29	0	52.4659	7.51829	119.6	510	259.201	11664	117.506	36018.1	121.923	139.846	36.0181	206.102	510	259.201	11664	107.087	35240	62.8553	119.716	35.24	77.868
			511	256.321	11406.2	51.8699	25644.9	83.3346	51.496	25.6449	98	511	256.321	11406.2	0	7518.29	0	52.4659	7.51829	119.6	511	256.321	11406.2	116.793	35901.3	121.183	139.962	35.9013	206.223	511	256.321	11406.2	106.463	35133.5	62.4889	119.822	35.1335	77.9304
			512	253.441	11151.3	51.5612	25593.4	82.8386	51.5475	25.5934	98	512	253.441	11151.3	0	7518.29	0	52.4659	7.51829	119.6	512	253.441	11151.3	116.11	35785.2	120.474	140.078	35.7852	206.344	512	253.441	11151.3	105.865	35027.6	62.1383	119.928	35.0276	77.9926
			513	250.561	10899.3	51.2714	25542.1	82.3729	51.5988	25.5421	98	513	250.561	10899.3	0	7518.29	0	52.4659	7.51829	119.6	513	250.561	10899.3	115.456	35669.8	119.796	140.194	35.6698	206.464	513	250.561	10899.3	105.295	34922.3	61.8038	120.033	34.9223	78.0544
			514	247.681	10650.2	51.0007	25491.1	81.9381	51.6498	25.4911	98	514	247.681	10650.2	0	7518.29	0	52.4659	7.51829	119.6	514	247.681	10650.2	114.833	35554.9	119.15	140.309	35.5549	206.583	514	247.681	10650.2	104.753	34817.6	61.4855	120.138	34.8176	78.1159
			515	244.801	10404	50.7495	25440.4	81.5345	51.7006	25.4404	98	515	244.801	10404	0	7518.29	0	52.4659	7.51829	119.6	515	244.801	10404	114.24	35440.7	118.534	140.423	35.4407	206.701	515	244.801	10404	104.239	34713.3	61.1838	120.242	34.7133	78.1771
			516	241.921	10160.6	50.5182	25389.8	81.1628	51.7511	25.3898	98	516	241.921	10160.6	0	7518.29	0	52.4659	7.51829	119.6	516	241.921	10160.6	113.678	35327	117.951	140.537	35.327	206.819	516	241.921	10160.6	103.754	34609.6	60.8988	120.346	34.6096	78.238
			517	239.041	9920.11	50.3068	25339.5	80.8233	51.8014	25.3395	98	517	239.041	9920.11	0	7518.29	0	52.4659	7.51829	119.6	517	239.041	9920.11	113.148	35213.9	117.401	140.65	35.2139	206.937	517	239.041	9920.11	103.297	34506.3	60.6308	120.449	34.5063	78.2986
			518	236.161	9682.51	50.1157	25289.4	80.5163	51.8515	25.2894	98	518	236.161	9682.51	0	7518.29	0	52.4659	7.51829	119.6	518	236.161	9682.51	112.648	35101.2	116.883	140.762	35.1012	207.054	518	236.161	9682.51	102.869	34403.4	60.3797	120.552	34.4034	78.359
			519	233.281	9447.79	49.9451	25239.5	80.2422	51.9014	25.2395	98	519	233.281	9447.79	0	7518.29	0	52.4659	7.51829	119.6	519	233.281	9447.79	112.181	34989	116.397	140.875	34.989	207.17	519	233.281	9447.79	102.471	34300.9	60.1458	120.655	34.3009	78.4191
			520	230.401	9215.95	49.7951	25189.7	80.0012	51.9512	25.1897	98	520	230.401	9215.95	0	7518.29	0	52.4659	7.51829	119.6	520	230.401	9215.95	111.745	34877.3	115.945	140.986	34.8773	207.286	520	230.401	9215.95	102.102	34198.8	59.9291	120.757	34.1988	78.479
			521	227.521	8986.99	49.6659	25140	79.7935	52.0009	25.14	98	521	227.521	8986.99	0	7518.29	0	52.4659	7.51829	119.6	521	227.521	8986.99	111.341	34766	115.526	141.098	34.766	207.401	521	227.521	8986.99	101.762	34097.1	59.7298	120.859	34.0971	78.5388
			522	224.641	8760.91	49.5575	25090.4	79.6194	52.0505	25.0904	98	522	224.641	8760.91	0	7518.29	0	52.4659	7.51829	119.6	522	224.641	8760.91	110.969	34655	115.14	141.209	34.655	207.517	522	224.641	8760.91	101.452	33995.6	59.5478	120.96	33.9956	78.5983
			523	221.761	8537.71	49.47	25041	79.4788	52.0999	25.041	98	523	221.761	8537.71	0	7518.29	0	52.4659	7.51829	119.6	523	221.761	8537.71	110.629	34544.4	114.787	141.319	34.5444	207.631	523	221.761	8537.71	101.171	33894.5	59.3832	121.061	33.8945	78.6577
			524	218.881	8317.39	49.4035	24991.6	79.3719	52.1493	24.9916	98	524	218.881	8317.39	0	7518.29	0	52.4659	7.51829	119.6	524	218.881	8317.39	110.32	34434	114.467	141.43	34.434	207.746	524	218.881	8317.39	100.92	33793.5	59.2359	121.162	33.7935	78.7169
			525	216.001	8099.94	49.3579	24942.2	79.2987	52.1987	24.9422	98	525	216.001	8099.94	0	7518.29	0	52.4659	7.51829	119.6	525	216.001	8099.94	110.044	34324	114.181	141.54	34.324	207.86	525	216.001	8099.94	100.699	33692.8	59.106	121.263	33.6928	78.776
			526	213.121	7885.38	49.3332	24892.9	79.259	52.248	24.8929	98	526	213.121	7885.38	0	7518.29	0	52.4659	7.51829	119.6	526	213.121	7885.38	109.799	34214.2	113.927	141.649	34.2142	207.974	526	213.121	7885.38	100.507	33592.3	58.9932	121.363	33.5923	78.835
			527	210.241	7673.7	49.3293	24843.6	79.2528	52.2974	24.8436	98	527	210.241	7673.7	0	7518.29	0	52.4659	7.51829	119.6	527	210.241	7673.7	109.586	34104.6	113.706	141.759	34.1046	208.088	527	210.241	7673.7	100.344	33492	58.8977	121.464	33.492	78.8939
			528	207.361	7464.9	49.3462	24794.2	79.2799	52.3467	24.7942	98	528	207.361	7464.9	0	7518.29	0	52.4659	7.51829	119.6	528	207.361	7464.9	109.405	33995.2	113.517	141.868	33.9952	208.201	528	207.361	7464.9	100.21	33391.8	58.8191	121.564	33.3918	78.9528
			529	204.481	7258.98	49.3837	24744.8	79.3402	52.3961	24.7448	98	529	204.481	7258.98	0	7518.29	0	52.4659	7.51829	119.6	529	204.481	7258.98	109.254	33886	113.361	141.978	33.886	208.314	529	204.481	7258.98	100.105	33291.7	58.7575	121.664	33.2917	79.0115
			530	201.601	7055.94	49.4416	24695.4	79.4332	52.4455	24.6954	98	530	201.601	7055.94	0	7518.29	0	52.4659	7.51829	119.6	530	201.601	7055.94	109.134	33776.8	113.236	142.087	33.7768	208.428	530	201.601	7055.94	100.029	33191.6	58.7125	121.764	33.1916	79.0702
			531	198.721	6855.78	49.5198	24645.9	79.5588	52.4951	24.6459	98	531	198.721	6855.78	0	7518.29	0	52.4659	7.51829	119.6	531	198.721	6855.78	109.044	33667.8	113.143	142.196	33.6678	208.541	531	198.721	6855.78	99.9803	33091.7	58.6841	121.864	33.0917	79.1289
			532	195.841	6658.5	49.6179	24596.2	79.7165	52.5447	24.5962	98	532	195.841	6658.5	0	7518.29	0	52.4659	7.51829	119.6	532	195.841	6658.5	108.984	33558.8	113.08	142.305	33.5588	208.654	532	195.841	6658.5	99.9595	32991.7	58.6719	121.964	32.9917	79.1876
			533	192.961	6464.1	49.7358	24546.5	79.9058	52.5944	24.5465	98	533	192.961	6464.1	0	7518.29	0	52.4659	7.51829	119.6	533	192.961	6464.1	108.953	33449.8	113.049	142.414	33.4498	208.767	533	192.961	6464.1	99.966	32891.7	58.6757	122.064	32.8917	79.2463
			534	190.081	6272.58	49.8731	24496.6	80.1264	52.6443	24.4966	98	534	190.081	6272.58	0	7518.29	0	52.4659	7.51829	119.6	534	190.081	6272.58	108.951	33340.9	113.047	142.523	33.3409	208.88	534	190.081	6272.58	99.9993	32791.7	58.6952	122.164	32.7917	79.305
			535	187.201	6083.94	50.0294	24446.6	80.3776	52.6943	24.4466	98	535	187.201	6083.94	0	7518.29	0	52.4659	7.51829	119.6	535	187.201	6083.94	108.978	33231.9	113.074	142.632	33.2319	208.993	535	187.201	6083.94	100.059	32691.7	58.7302	122.264	32.6917	79.3637
			536	184.321	5898.18	50.2044	24396.4	80.6588	52.7445	24.3964	98	536	184.321	5898.18	0	7518.29	0	52.4659	7.51829	119.6	536	184.321	5898.18	109.032	33122.9	113.13	142.741	33.1229	209.106	536	184.321	5898.18	100.144	32591.5	58.7802	122.364	32.5915	79.4225
			537	181.441	5715.29	50.3978	24346	80.9694	52.7949	24.346	98	537	181.441	5715.29	0	7518.29	0	52.4659	7.51829	119.6	537	181.441	5715.29	109.113	33013.8	113.214	142.85	33.0138	209.219	537	181.441	5715.29	100.254	32491.3	58.8449	122.464	32.4913	79.4813
			538	178.561	5535.29	50.609	24295.4	81.3087	52.8455	24.2954	98	538	178.561	5535.29	0	7518.29	0	52.4659	7.51829	119.6	538	178.561	5535.29	109.22	32904.5	113.325	142.959	32.9045	209.333	538	178.561	5535.29	100.389	32390.9	58.924	122.565	32.3909	79.5402
			539	175.681	5358.17	50.8376	24244.6	81.676	52.8964	24.2446	98	539	175.681	5358.17	0	7518.29	0	52.4659	7.51829	119.6	539	175.681	5358.17	109.352	32795.2	113.463	143.068	32.7952	209.446	539	175.681	5358.17	100.547	32290.3	59.0169	122.665	32.2903	79.5992
			540	172.801	5183.93	51.0831	24193.5	82.0704	52.9474	24.1935	98	540	172.801	5183.93	0	7518.29	0	52.4659	7.51829	119.6	540	172.801	5183.93	109.51	32685.7	113.626	143.178	32.6857	209.56	540	172.801	5183.93	100.729	32189.6	59.1233	122.766	32.1896	79.6584
			541	169.921	5012.57	51.3449	24142.1	82.491	52.9988	24.1421	98	541	169.921	5012.57	0	7518.29	0	52.4659	7.51829	119.6	541	169.921	5012.57	109.69	32576	113.814	143.288	32.576	209.674	541	169.921	5012.57	100.932	32088.7	59.2427	122.867	32.0887	79.7176
			542	167.041	4844.09	51.6225	24090.5	82.9371	53.0504	24.0905	98	542	167.041	4844.09	0.00507627	7518.28	0.0105368	52.4659	7.51828	119.6	542	167.041	4844.09	109.894	32466.1	114.025	143.398	32.4661	209.788	542	167.041	4844.09	101.157	31987.5	59.3746	122.968	31.9875	79.777
			543	164.161	4678.49	51.9153	24038.6	83.4075	53.1023	24.0386	98	543	164.161	4678.49	0.725121	7517.56	1.50514	52.4667	7.51756	119.601	543	164.161	4678.49	110.12	32356	114.259	143.508	32.356	209.902	543	164.161	4678.49	101.402	31886.1	59.5186	123.07	31.8861	79.8365
			544	161.281	4515.77	52.2228	23986.4	83.9014	53.1545	23.9864	98	544	161.281	4515.77	1.46774	7516.09	3.04659	52.4681	7.51609	119.605	544	161.281	4515.77	110.367	32245.6	114.515	143.618	32.2456	210.016	544	161.281	4515.77	101.667	31784.5	59.6739	123.171	31.7845	79.8962
			545	158.401	4355.93	52.5441	23933.8	84.4177	53.2071	23.9338	98	545	158.401	4355.93	2.23601	7513.86	4.64131	52.4704	7.51386	119.61	545	158.401	4355.93	110.633	32135	114.792	143.729	32.135	210.131	545	158.401	4355.93	101.95	31682.5	59.8402	123.273	31.6825	79.956
			546	155.521	4198.97	52.8787	23880.9	84.9552	53.26	23.8809	98	546	155.521	4198.97	3.02862	7510.83	6.28653	52.4734	7.51083	119.617	546	155.521	4198.97	110.918	32024.1	115.088	143.84	32.0241	210.246	546	155.521	4198.97	102.251	31580.3	60.0168	123.375	31.5803	80.016
			547	152.641	4044.89	53.2258	23827.7	85.5129	53.3132	23.8277	98	547	152.641	4044.89	3.8442	7506.98	7.97943	52.4772	7.50698	119.626	547	152.641	4044.89	111.221	31912.8	115.402	143.951	31.9128	210.362	547	152.641	4044.89	102.568	31477.7	60.2031	123.478	31.4777	80.0762
			548	149.761	3893.69	53.5848	23774.1	86.0896	53.3668	23.7741	98	548	149.761	3893.69	4.68135	7502.3	9.7171	52.4819	7.5023	119.636	548	149.761	3893.69	111.541	31801.3	115.734	144.062	31.8013	210.477	548	149.761	3893.69	102.901	31374.8	60.3986	123.581	31.3748	80.1366
			549	146.881	3745.36	53.9548	23720.2	86.6841	53.4207	23.7202	98	549	146.881	3745.36	5.53862	7496.76	11.4966	52.4875	7.49676	119.649	549	146.881	3745.36	111.876	31689.4	116.081	144.174	31.6894	210.594	549	146.881	3745.36	103.249	31271.5	60.6025	123.684	31.2715	80.1972
			550	144.001	3599.92	54.335	23665.8	87.295	53.4751	23.6658	98	550	144.001	3599.92	6.41453	7490.35	13.3147	52.4939	7.49035	119.663	550	144.001	3599.92	112.225	31577.2	116.444	144.286	31.5772	210.71	550	144.001	3599.92	103.609	31167.9	60.8142	123.788	31.1679	80.2581
			551	141.121	3457.36	54.7248	23611.1	87.9212	53.5298	23.6111	98	551	141.121	3457.36	7.30754	7483.04	15.1683	52.5012	7.48304	119.68	551	141.121	3457.36	112.588	31464.6	116.82	144.399	31.4646	210.827	551	141.121	3457.36	103.982	31063.9	61.033	123.892	31.0639	80.3191
			552	138.241	3317.68	55.1232	23556	88.5613	53.5849	23.556	98	552	138.241	3317.68	8.21608	7474.82	17.0542	52.5094	7.47482	119.699	552	138.241	3317.68	112.961	31351.6	117.208	144.512	31.3516	210.944	552	138.241	3317.68	104.366	30959.6	61.2583	123.996	30.9596	80.3803
			553	135.361	3180.88	55.5294	23500.5	89.2139	53.6404	23.5005	98	553	135.361	3180.88	9.13855	7465.69	18.9689	52.5185	7.46569	119.72	553	135.361	3180.88	113.346	31238.3	117.606	144.625	31.2383	211.062	553	135.361	3180.88	104.76	30854.8	61.4894	124.101	30.8548	80.4418
			554	132.481	3046.96	55.9426	23444.5	89.8777	53.6964	23.4445	98	554	132.481	3046.96	10.0733	7455.61	20.9092	52.5286	7.45561	119.743	554	132.481	3046.96	113.739	31124.6	118.015	144.739	31.1246	211.18	554	132.481	3046.96	105.162	30749.7	61.7254	124.206	30.7497	80.5036
			555	129.601	2915.92	56.3618	23388.2	90.5512	53.7527	23.3882	98	555	129.601	2915.92	11.0187	7444.59	22.8715	52.5396	7.44459	119.768	555	129.601	2915.92	114.14	31010.4	118.431	144.853	31.0104	211.298	555	129.601	2915.92	105.571	30644.1	61.9658	124.312	30.6441	80.5655
			556	126.721	2787.76	56.7861	23331.4	91.233	53.8095	23.3314	98	556	126.721	2787.76	11.973	7432.62	24.8524	52.5516	7.43262	119.795	556	126.721	2787.76	114.548	30895.9	118.854	144.968	30.8959	211.417	556	126.721	2787.76	105.987	30538.1	62.2097	124.418	30.5381	80.6277
			557	123.841	2662.48	57.2147	23274.2	91.9216	53.8667	23.2742	98	557	123.841	2662.48	12.9345	7419.69	26.8481	52.5645	7.41969	119.825	557	123.841	2662.48	114.96	30780.9	119.282	145.083	30.7809	211.536	557	123.841	2662.48	106.407	30431.7	62.4564	124.524	30.4317	80.6902
			558	120.961	2540.08	57.6466	23216.5	92.6155	53.9244	23.2165	98	558	120.961	2540.08	13.9014	7405.79	28.8552	52.5784	7.40579	119.856	558	120.961	2540.08	115.376	30665.5	119.713	145.198	30.6655	211.656	558	120.961	2540.08	106.831	30324.9	62.7051	124.631	30.3249	80.7529
			559	118.081	2420.56	58.0809	23158.4	93.3132	53.9825	23.1584	98	559	118.081	2420.56	14.872	7390.91	30.87	52.5933	7.39091	119.89	559	118.081	2420.56	115.795	30549.7	120.147	145.314	30.5497	211.776	559	118.081	2420.56	107.257	30217.6	62.9551	124.738	30.2176	80.8159
			560	115.201	2303.92	58.5167	23099.9	94.0133	54.041	23.0999	98	560	115.201	2303.92	15.8446	7375.07	32.8887	52.6091	7.37507	119.926	560	115.201	2303.92	116.214	30433.5	120.582	145.43	30.4335	211.897	560	115.201	2303.92	107.684	30109.9	63.2056	124.846	30.1099	80.8791
			561	112.321	2190.16	58.9529	23041	94.714	54.0999	23.041	98	561	112.321	2190.16	16.8172	7358.25	34.9076	52.626	7.35825	119.965	561	112.321	2190.16	116.632	30316.9	121.016	145.547	30.3169	212.018	561	112.321	2190.16	108.11	30001.8	63.4557	124.954	30.0018	80.9425
			562	109.441	2079.27	59.3885	22981.6	95.414	54.1593	22.9816	98	562	109.441	2079.27	17.7882	7340.46	36.923	52.6438	7.34046	120.005	562	109.441	2079.27	117.048	30199.9	121.448	145.664	30.1999	212.139	562	109.441	2079.27	108.534	29893.3	63.7048	125.062	29.8933	81.0062
			563	106.561	1971.27	59.8227	22921.8	96.1116	54.2192	22.9218	98	563	106.561	1971.27	18.7556	7321.71	38.9311	52.6625	7.32171	120.048	563	106.561	1971.27	117.461	30082.4	121.876	145.781	30.0824	212.261	563	106.561	1971.27	108.955	29784.3	63.9519	125.171	29.7843	81.0702
			564	103.681	1866.15	60.2545	22861.5	96.8053	54.2794	22.8615	98	564	103.681	1866.15	19.7177	7301.99	40.9282	52.6822	7.30199	120.093	564	103.681	1866.15	117.869	29964.5	122.299	145.899	29.9645	212.383	564	103.681	1866.15	109.372	29675	64.1964	125.281	29.675	81.1344
			565	100.801	1763.91	60.6828	22800.8	97.4934	54.3401	22.8008	98	565	100.801	1763.91	20.6727	7281.32	42.9104	52.7029	7.28132	120.14	565	100.801	1763.91	118.27	29846.3	122.716	146.017	29.8463	212.506	565	100.801	1763.91	109.782	29565.2	64.4374	125.391	29.5652	81.1988
			566	97.9208	1664.55	61.1068	22739.7	98.1745	54.4012	22.7397	98	566	97.9208	1664.55	21.6187	7259.7	44.8741	52.7245	7.2597	120.189	566	97.9208	1664.55	118.663	29727.6	123.124	146.136	29.7276	212.629	566	97.9208	1664.55	110.185	29455	64.6741	125.501	29.455	81.2635
			567	95.0408	1568.07	61.5253	22678.2	98.8469	54.4627	22.6782	98	567	95.0408	1568.07	22.554	7237.14	46.8155	52.7471	7.23714	120.241	567	95.0408	1568.07	119.047	29608.5	123.522	146.255	29.6085	212.753	567	95.0408	1568.07	110.58	29344.4	64.9057	125.611	29.3444	81.3284
			568	92.1608	1474.47	61.9375	22616.2	99.5091	54.5247	22.6162	98	568	92.1608	1474.47	23.4768	7213.67	48.7309	52.7705	7.21367	120.294	568	92.1608	1474.47	119.42	29489.1	123.909	146.375	29.4891	212.877	568	92.1608	1474.47	110.965	29233.4	65.1315	125.722	29.2334	81.3935
			569	89.2808	1383.75	62.3423	22553.9	100.16	54.587	22.5539	98	569	89.2808	1383.75	24.3852	7189.28	50.6165	52.7949	7.18928	120.35	569	89.2808	1383.75	119.781	29369.3	124.284	146.494	29.3693	213.001	569	89.2808	1383.75	111.338	29122.1	65.3507	125.834	29.1221	81.4589
			570	86.4008	1295.91	62.7389	22491.2	100.797	54.6497	22.4912	98	570	86.4008	1295.91	25.2775	7164.01	52.4687	52.8202	7.16401	120.407	570	86.4008	1295.91	120.129	29249.2	124.644	146.614	29.2492	213.126	570	86.4008	1295.91	111.699	29010.4	65.5625	125.945	29.0104	81.5244
			571	83.5208	1210.95	63.1262	22428	101.419	54.7129	22.428	98	571	83.5208	1210.95	26.1521	7137.85	54.284	52.8464	7.13785	120.467	571	83.5208	1210.95	120.461	29128.7	124.989	146.735	29.1287	213.251	571	83.5208	1210.95	112.046	28898.4	65.7662	126.057	28.8984	81.5902
			572	80.6408	1128.87	63.5033	22364.5	102.025	54.7764	22.3645	98	572	80.6408	1128.87	27.007	7110.85	56.0587	52.8734	7.11085	120.529	572	80.6408	1128.87	120.777	29008	125.317	146.856	29.008	213.376	572	80.6408	1128.87	112.378	28786	65.9609	126.17	28.786	81.6562
			573	77.7608	1049.67	63.8693	22300.7	102.613	54.8402	22.3007	98	573	77.7608	1049.67	27.8408	7083.01	57.7893	52.9012	7.08301	120.592	573	77.7608	1049.67	121.076	28886.9	125.627	146.977	28.8869	213.501	573	77.7608	1049.67	112.693	28673.3	66.146	126.282	28.6733	81.7223
			574	74.8808	973.345	64.2234	22236.4	103.182	54.9045	22.2364	98	574	74.8808	973.345	28.6517	7054.35	59.4725	52.9299	7.05435	120.657	574	74.8808	973.345	121.355	28765.5	125.917	147.098	28.7655	213.627	574	74.8808	973.345	112.991	28560.3	66.3208	126.395	28.5603	81.7886
			575	72.0008	899.904	64.5644	22171.9	103.73	54.969	22.1719	98	575	72.0008	899.904	29.4381	7024.92	61.1048	52.9593	7.02492	120.724	575	72.0008	899.904	121.614	28643.9	126.186	147.22	28.6439	213.754	575	72.0008	899.904	113.27	28447	66.4845	126.509	28.447	81.8551
			576	69.1208	829.343	64.8917	22107	104.255	55.0339	22.107	98	576	69.1208	829.343	30.1984	6994.72	62.683	52.9895	6.99472	120.793	576	69.1208	829.343	121.852	28522.1	126.432	147.342	28.5221	213.88	576	69.1208	829.343	113.529	28333.5	66.6364	126.622	28.3335	81.9217
			577	66.2408	761.662	65.2044	22041.8	104.758	55.0991	22.0418	98	577	66.2408	761.662	30.9311	6963.79	64.2039	53.0204	6.96379	120.864	577	66.2408	761.662	122.067	28400	126.655	147.464	28.4	214.007	577	66.2408	761.662	113.766	28219.7	66.7758	126.736	28.2197	81.9885
			578	63.3608	696.862	65.5015	21976.3	105.235	55.1646	21.9763	98	578	63.3608	696.862	31.6347	6932.15	65.6644	53.0521	6.93215	120.936	578	63.3608	696.862	122.258	28277.7	126.853	147.586	28.2777	214.133	578	63.3608	696.862	113.982	28105.8	66.9022	126.85	28.1058	82.0554
			579	60.4808	634.941	65.7823	21910.5	105.686	55.2304	21.9105	98	579	60.4808	634.941	32.3078	6899.84	67.0615	53.0844	6.89984	121.01	579	60.4808	634.941	122.424	28155.3	127.026	147.708	28.1553	214.261	579	60.4808	634.941	114.174	27991.6	67.0149	126.964	27.9916	82.1224
			580	57.6008	575.9	66.0461	21844.5	106.11	55.2965	21.8445	98	580	57.6008	575.9	32.9489	6866.89	68.3923	53.1173	6.86689	121.085	580	57.6008	575.9	122.564	28032.8	127.171	147.831	28.0328	214.388	580	57.6008	575.9	114.341	27877.2	67.1132	127.078	27.8772	82.1896
			581	54.7208	519.739	66.292	21778.2	106.505	55.3628	21.7782	98	581	54.7208	519.739	33.5568	6833.34	69.6541	53.1509	6.83334	121.161	581	54.7208	519.739	122.676	27910.1	127.287	147.954	27.9101	214.515	581	54.7208	519.739	114.483	27762.8	67.1966	127.193	27.7628	82.2568
			582	51.8408	466.458	66.5194	21711.6	106.87	55.4293	21.7116	98	582	51.8408	466.458	34.1302	6799.21	70.8442	53.185	6.79921	121.239	582	51.8408	466.458	122.76	27787.3	127.375	148.076	27.7873	214.642	582	51.8408	466.458	114.599	27648.2	67.2646	127.308	27.6482	82.324
			583	48.9608	416.058	66.7275	21644.9	107.205	55.496	21.6449	98	583	48.9608	416.058	34.6678	6764.54	71.9602	53.2197	6.76454	121.318	583	48.9608	416.058	122.816	27664.5	127.432	148.199	27.6645	214.77	583	48.9608	416.058	114.687	27533.5	67.3165	127.422	27.5335	82.3913
			584	46.0808	368.537	66.9157	21578	107.507	55.5629	21.578	98	584	46.0808	368.537	35.1685	6729.37	72.9995	53.2548	6.72937	121.398	584	46.0808	368.537	122.841	27541.7	127.458	148.322	27.5417	214.897	584	46.0808	368.537	114.748	27418.7	67.352	127.537	27.4187	82.4587
			585	43.2008	323.896	67.0833	21510.9	107.776	55.63	21.5109	98	585	43.2008	323.896	35.6313	6693.74	73.9601	53.2905	6.69374	121.479	585	43.2008	323.896	122.835	27418.8	127.452	148.445	27.4188	215.025	585	43.2008	323.896	114.779	27303.9	67.3704	127.652	27.3039	82.5261
			586	40.3208	282.135	67.2298	21443.7	108.012	55.6972	21.4437	98	586	40.3208	282.135	36.055	6657.68	74.8397	53.3265	6.65768	121.562	586	40.3208	282.135	122.797	27296	127.413	148.568	27.296	215.152	586	40.3208	282.135	114.781	27189.2	67.3714	127.767	27.1892	82.5934
			587	37.4408	243.254	67.3546	21376.3	108.212	55.7646	21.3763	98	587	37.4408	243.254	36.4389	6621.25	75.6364	53.363	6.62125	121.645	587	37.4408	243.254	122.727	27173.3	127.34	148.69	27.1733	215.279	587	37.4408	243.254	114.752	27074.4	67.3546	127.881	27.0744	82.6608
			588	34.5608	207.254	67.4571	21308.9	108.377	55.832	21.3089	98	588	34.5608	207.254	36.782	6584.46	76.3485	53.3998	6.58446	121.728	588	34.5608	207.254	122.623	27050.7	127.233	148.813	27.0507	215.407	588	34.5608	207.254	114.692	26959.7	67.3195	127.996	26.9597	82.7281
			589	31.6808	174.133	67.537	21241.3	108.505	55.8996	21.2413	98	589	31.6808	174.133	37.0835	6547.38	76.9744	53.4368	6.54738	121.813	589	31.6808	174.133	122.486	26928.2	127.09	148.935	26.9282	215.534	589	31.6808	174.133	114.601	26845.1	67.2659	128.111	26.8451	82.7954
			590	28.8008	143.892	67.5937	21173.7	108.597	55.9672	21.1737	98	590	28.8008	143.892	37.3427	6510.04	77.5124	53.4742	6.51004	121.898	590	28.8008	143.892	122.315	26805.9	126.912	149.058	26.8059	215.661	590	28.8008	143.892	114.478	26730.6	67.1933	128.225	26.7306	82.8626
			591	25.9208	116.531	67.6269	21106.1	108.65	56.0348	21.1061	98	591	25.9208	116.531	37.559	6472.48	77.9614	53.5117	6.47248	121.984	591	25.9208	116.531	122.108	26683.8	126.698	149.18	26.6838	215.787	591	25.9208	116.531	114.321	26616.3	67.1016	128.339	26.6163	82.9297
			592	23.0408	92.0503	67.6363	21038.5	108.665	56.1024	21.0385	98	592	23.0408	92.0503	37.7318	6434.75	78.3202	53.5495	6.43475	122.07	592	23.0408	92.0503	121.867	26561.9	126.447	149.302	26.5619	215.914	592	23.0408	92.0503	114.132	26502.2	66.9905	128.454	26.5022	82.9967
			593	20.1608	70.4495	67.6214	20970.9	108.641	56.1701	20.9709	98	593	20.1608	70.4495	37.8607	6396.89	78.5878	53.5873	6.39689	122.156	593	20.1608	70.4495	121.589	26440.3	126.16	149.423	26.4403	216.04	593	20.1608	70.4495	113.909	26388.3	66.8597	128.567	26.3883	83.0635
			594	17.2808	51.7287	67.5821	20903.3	108.578	56.2376	20.9033	98	594	17.2808	51.7287	37.9453	6358.94	78.7634	53.6253	6.35894	122.243	594	17.2808	51.7287	121.276	26319	125.835	149.545	26.319	216.166	594	17.2808	51.7287	113.653	26274.6	66.7092	128.681	26.2746	83.1302
			595	14.4008	35.8879	67.5181	20835.8	108.475	56.3052	20.8358	98	595	14.4008	35.8879	37.9854	6320.96	78.8464	53.6633	6.32096	122.329	595	14.4008	35.8879	120.927	26198.1	125.472	149.666	26.1981	216.291	595	14.4008	35.8879	113.362	26161.3	66.5387	128.794	26.1613	83.1968
			596	11.5208	22.9271	67.4293	20768.3	108.332	56.3726	20.7683	98	596	11.5208	22.9271	37.9805	6282.98	78.8365	53.7012	6.28298	122.416	596	11.5208	22.9271	120.541	26077.6	125.072	149.786	26.0776	216.416	596	11.5208	22.9271	113.038	26048.2	66.3482	128.908	26.0482	83.2631
			597	8.6408	12.8463	67.3155	20701	108.15	56.4399	20.701	98	597	8.6408	12.8463	37.9308	6245.04	78.7332	53.7392	6.24504	122.502	597	8.6408	12.8463	120.119	25957.5	124.634	149.906	25.9575	216.541	597	8.6408	12.8463	112.679	25935.5	66.1376	129.02	25.9355	83.3292
			598	5.7608	5.64548	67.1767	20633.8	107.927	56.5071	20.6338	98	598	5.7608	5.64548	37.8361	6207.21	78.5366	53.777	6.20721	122.588	598	5.7608	5.64548	119.66	25837.8	124.158	150.026	25.8378	216.665	598	5.7608	5.64548	112.286	25823.3	65.9069	129.132	25.8233	83.3952
			599	2.8808	1.32468	67.0128	20566.8	107.663	56.5741	20.5668	98	599	2.8808	1.32468	37.6964	6169.51	78.2467	53.8147	6.16951	122.674	599	2.8808	1.32468	119.165	25718.6	123.645	150.145	25.7186	216.789	599	2.8808	1.32468	111.858	25711.4	65.6561	129.244	25.7114	83.4608
			600	0.000801086	-0.116119	66.8238	20500	107.359	56.6409	20.5	98	600	0.000801086	-0.116119	37.512	6132	77.8638	53.8522	6.132	122.76	600	0.000801086	-0.116119	118.634	25600	123.093	150.264	25.6	216.912	600	0.000801086	-0.116119	111.397	25600	65.3852	129.356	25.6	83.5262
								56640.9		90999.7								53852.2		111781								150264				155912		0	155.912			129356		75926.2			75926.2
	Figure 5 (a)														Figure 5 (b)

## Sheet: Fig 6
									Virgin Galactic						SpaceX (RP-1)						SpaceX (natural gas)
									Elevation (km)	elevation, h (m)	CO2 emission launching (kg)	CO2 emission landing (kg)	CO2 emission launching and landing (kg)		Elevation (km)	elevation, h (m)	CO2 emission launching (kg)	CO2 emission landing (kg)	CO2 emission launching and landing (kg)		Elevation (km)	elevation, h (m)	CO2 emission launching (kg)	CO2 emission landing (kg)	CO2 emission launching and landing (kg)		elevation (km)
									0						0						0
									0.00144	1.44	922.688	70.7481	993.436		0.00144	1.44	946.189	130.984	1012.28		0.00144	1.44	412.693	65.3852	478.078		0.00144
									0.00576	5.76	910.301	71.3668	981.668		0.00576	5.76	936.831	131.57	1004.04		0.00576	5.76	408.892	65.6561	474.548		0.00576
									0.01296	12.96	904.314	71.781	976.095		0.01296	12.96	932.198	132.117	1000.2		0.01296	12.96	407.009	65.9069	472.916		0.01296
									0.02304	23.04	898.378	72.0919	970.47		0.02304	23.04	927.55	132.623	996.308		0.02304	23.04	405.122	66.1376	471.26		0.02304
									0.036	36	892.536	72.2987	964.835		0.036	36	922.912	133.089	992.387		0.036	36	403.24	66.3482	469.588		0.036
									0.05184	51.84	886.787	72.4017	959.188		0.05184	51.84	918.283	133.515	988.437		0.05184	51.84	401.362	66.5387	467.901		0.05184
									0.07056	70.56	881.131	72.401	953.532		0.07056	70.56	913.665	133.901	984.46		0.07056	70.56	399.489	66.7092	466.198		0.07056
									0.09216	92.16	875.567	72.2971	947.864		0.09216	92.16	909.058	134.247	980.455		0.09216	92.16	397.622	66.8597	464.482		0.09216
									0.11664	116.64	870.096	72.0908	942.187		0.11664	116.64	904.462	134.553	976.424		0.11664	116.64	395.76	66.9905	462.751		0.11664
									0.144	144	864.716	71.7829	936.499		0.144	144	899.879	134.82	972.367		0.144	144	393.904	67.1016	461.006		0.144
									0.17424	174.24	859.426	71.3744	930.8		0.17424	174.24	895.308	135.048	968.286		0.17424	174.24	392.054	67.1933	459.248		0.17424
									0.20736	207.36	854.226	70.8667	925.092		0.20736	207.36	890.751	135.237	964.182		0.20736	207.36	390.211	67.2659	457.476		0.20736
									0.24336	243.36	849.113	70.2612	919.375		0.24336	243.36	886.208	135.389	960.054		0.24336	243.36	388.373	67.3195	455.693		0.24336
									0.28224	282.24	844.088	69.5596	913.648		0.28224	282.24	881.679	135.503	955.905		0.28224	282.24	386.542	67.3546	453.897		0.28224
									0.324	324	839.149	68.7636	907.912		0.324	324	877.165	135.58	951.736		0.324	324	384.718	67.3714	452.089		0.324
									0.36864	368.64	834.293	67.8753	902.168		0.36864	368.64	872.666	135.622	947.547		0.36864	368.64	382.9	67.3704	450.271		0.36864
									0.41616	416.16	829.519	66.8968	896.416		0.41616	416.16	868.182	135.628	943.34		0.41616	416.16	381.089	67.352	448.441		0.41616
									0.46656	466.56	824.826	65.8305	890.656		0.46656	466.56	863.715	135.601	939.116		0.46656	466.56	379.286	67.3165	446.602		0.46656
									0.51984	519.84	820.211	64.6788	884.89		0.51984	519.84	859.263	135.54	934.875		0.51984	519.84	377.489	67.2646	444.753		0.51984
									0.576	576	815.673	63.4444	879.117		0.576	576	854.828	135.447	930.62		0.576	576	375.699	67.1966	442.895		0.576
									0.63504	635.04	811.209	62.1301	873.339		0.63504	635.04	850.41	135.323	926.351		0.63504	635.04	373.916	67.1132	441.029		0.63504
									0.69696	696.96	806.817	60.7388	867.555		0.69696	696.96	846.009	135.168	922.07		0.69696	696.96	372.14	67.0149	439.155		0.69696
									0.76176	761.76	802.494	59.2736	861.768		0.76176	761.76	841.625	134.985	917.778		0.76176	761.76	370.371	66.9022	437.274		0.76176
									0.82944	829.44	798.239	57.7378	855.977		0.82944	829.44	837.258	134.774	913.476		0.82944	829.44	368.61	66.7758	435.386		0.82944
									0.9	900	794.049	56.1346	850.183		0.9	900	832.908	134.537	909.165		0.9	900	366.855	66.6364	433.492		0.9
									0.97344	973.44	789.92	54.4674	844.388		0.97344	973.44	828.576	134.275	904.847		0.97344	973.44	365.108	66.4845	431.592		0.97344
									1.04976	1049.76	785.851	52.7399	838.591		1.04976	1049.76	824.261	133.988	900.524		1.04976	1049.76	363.367	66.3208	429.688		1.04976
									1.12896	1128.96	781.839	50.9556	832.795		1.12896	1128.96	819.964	133.68	896.196		1.12896	1128.96	361.633	66.146	427.779		1.12896
									1.21104	1211.04	777.881	49.1183	826.999		1.21104	1211.04	815.685	133.35	891.864		1.21104	1211.04	359.907	65.9609	425.867		1.21104
									1.296	1296	773.973	47.2319	821.205		1.296	1296	811.423	133.001	887.531		1.296	1296	358.186	65.7662	423.953		1.296
									1.38384	1383.84	770.114	45.3001	815.414		1.38384	1383.84	807.178	132.634	883.197		1.38384	1383.84	356.473	65.5625	422.035		1.38384
									1.47456	1474.56	766.3	43.327	809.627		1.47456	1474.56	802.951	132.251	878.864		1.47456	1474.56	354.766	65.3507	420.117		1.47456
									1.56816	1568.16	762.528	41.3165	803.845		1.56816	1568.16	798.741	131.852	874.533		1.56816	1568.16	353.065	65.1315	418.197		1.56816
									1.66464	1664.64	758.796	39.2727	798.069		1.66464	1664.64	794.548	131.44	870.205		1.66464	1664.64	351.371	64.9057	416.277		1.66464
									1.764	1764	755.1	37.1998	792.3		1.764	1764	790.372	131.016	865.883		1.764	1764	349.683	64.6741	414.357		1.764
									1.86624	1866.24	751.437	35.1019	786.539		1.86624	1866.24	786.213	130.582	861.566		1.86624	1866.24	348.001	64.4374	412.438		1.86624
									1.97136	1971.36	747.804	32.983	780.787		1.97136	1971.36	782.07	130.139	857.257		1.97136	1971.36	346.324	64.1964	410.521		1.97136
									2.07936	2079.36	744.199	30.8475	775.046		2.07936	2079.36	777.945	129.689	852.957		2.07936	2079.36	344.654	63.9519	408.606		2.07936
									2.19024	2190.24	740.618	28.6995	769.317		2.19024	2190.24	773.835	129.233	848.666		2.19024	2190.24	342.989	63.7048	406.694		2.19024
									2.304	2304	737.058	26.5431	763.601		2.304	2304	769.741	128.774	844.387		2.304	2304	341.329	63.4557	404.785		2.304
									2.42064	2420.64	733.516	24.3826	757.898		2.42064	2420.64	765.663	128.312	840.121		2.42064	2420.64	339.675	63.2056	402.88		2.42064
									2.54016	2540.16	729.989	22.222	752.211		2.54016	2540.16	761.6	127.849	835.868		2.54016	2540.16	338.025	62.9551	400.98		2.54016
									2.66256	2662.56	726.475	20.0656	746.54		2.66256	2662.56	757.553	127.387	831.631		2.66256	2662.56	336.38	62.7051	399.085		2.66256
									2.78784	2787.84	722.97	17.9175	740.887		2.78784	2787.84	753.52	126.928	827.409		2.78784	2787.84	334.74	62.4564	397.197		2.78784
									2.916	2916	719.471	15.7817	735.253		2.916	2916	749.503	126.472	823.205		2.916	2916	333.105	62.2097	395.314		2.916
									3.04704	3047.04	715.976	13.6622	729.639		3.04704	3047.04	745.499	126.022	819.02		3.04704	3047.04	331.473	61.9658	393.439		3.04704
									3.18096	3180.96	712.483	11.5631	724.046		3.18096	3180.96	741.509	125.58	814.855		3.18096	3180.96	329.846	61.7254	391.571		3.18096
									3.31776	3317.76	708.987	9.48817	718.475		3.31776	3317.76	737.534	125.145	810.71		3.31776	3317.76	328.222	61.4894	389.712		3.31776
									3.45744	3457.44	705.487	7.44134	712.928		3.45744	3457.44	733.571	124.721	806.588		3.45744	3457.44	326.603	61.2583	387.861		3.45744
									3.6	3600	701.98	5.42637	707.406		3.6	3600	729.621	124.308	802.488		3.6	3600	324.986	61.033	386.019		3.6
									3.74544	3745.44	698.464	3.44695	701.911		3.74544	3745.44	725.685	123.908	798.413		3.74544	3745.44	323.373	60.8142	384.188		3.74544
									3.89376	3893.76	694.935	1.50671	696.442		3.89376	3893.76	721.761	123.523	794.362		3.89376	3893.76	321.764	60.6025	382.366		3.89376
									4.04496	4044.96	691.393	-0.390822	691.002		4.04496	4044.96	717.848	123.153	790.338		4.04496	4044.96	320.157	60.3986	380.555		4.04496
									4.19904	4199.04	687.834	-2.24222	685.591		4.19904	4199.04	713.948	122.8	786.341		4.19904	4199.04	318.553	60.2031	378.756		4.19904
									4.356	4356	684.256	-4.04414	680.211		4.356	4356	710.059	122.465	782.372		4.356	4356	316.952	60.0168	376.968		4.356
									4.51584	4515.84	680.657	-5.79336	674.863		4.51584	4515.84	706.182	122.15	778.432		4.51584	4515.84	315.353	59.8402	375.193		4.51584
									4.67856	4678.56	677.035	-7.48676	669.548		4.67856	4678.56	702.315	121.856	774.522		4.67856	4678.56	313.756	59.6739	373.43		4.67856
									4.84416	4844.16	673.389	-9.12126	664.267		4.84416	4844.16	698.459	121.584	770.642		4.84416	4844.16	312.162	59.5186	371.68		4.84416
									5.01264	5012.64	669.716	-10.7039	659.012		5.01264	5012.64	694.613	121.334	766.794		5.01264	5012.64	310.569	59.3746	369.944		5.01264
									5.184	5184	666.015	-10.6562	655.358		5.184	5184	690.778	121.109	762.978		5.184	5184	308.979	59.2427	368.222		5.184
									5.35824	5358.24	662.283	-10.5965	651.687		5.35824	5358.24	686.952	120.91	759.195		5.35824	5358.24	307.39	59.1233	366.513		5.35824
									5.53536	5535.36	658.521	-10.5363	647.984		5.53536	5535.36	683.136	120.736	755.446		5.53536	5535.36	305.803	59.0169	364.82		5.53536
									5.71536	5715.36	654.725	-10.4756	644.25		5.71536	5715.36	679.33	120.59	751.731		5.71536	5715.36	304.217	58.924	363.141		5.71536
									5.89824	5898.24	650.896	-10.4143	640.481		5.89824	5898.24	675.532	120.471	748.052		5.89824	5898.24	302.633	58.8449	361.478		5.89824
									6.084	6084	647.031	-10.3525	636.678		6.084	6084	671.744	120.382	744.408		6.084	6084	301.051	58.7802	359.831		6.084
									6.27264	6272.64	643.13	-10.2901	632.84		6.27264	6272.64	667.965	120.322	740.8		6.27264	6272.64	299.469	58.7302	358.199		6.27264
									6.46416	6464.16	639.191	-10.2271	628.964		6.46416	6464.16	664.194	120.293	737.229		6.46416	6464.16	297.889	58.6952	356.584		6.46416
									6.65856	6658.56	635.215	-10.1634	625.051		6.65856	6658.56	660.432	120.295	733.696		6.65856	6658.56	296.31	58.6757	354.985		6.65856
									6.85584	6855.84	631.199	-10.0992	621.1		6.85584	6855.84	656.679	120.329	730.2		6.85584	6855.84	294.732	58.6719	353.403		6.85584
									7.056	7056	627.145	-10.0343	617.11		7.056	7056	652.934	120.395	726.743		7.056	7056	293.154	58.6841	351.839		7.056
									7.25904	7259.04	623.05	-9.9688	613.081		7.25904	7259.04	649.197	120.495	723.324		7.25904	7259.04	291.579	58.7125	350.291		7.25904
									7.46496	7464.96	618.915	-9.90264	609.012		7.46496	7464.96	645.468	120.627	719.945		7.46496	7464.96	290.004	58.7575	348.761		7.46496
									7.67376	7673.76	614.739	-9.83583	604.903		7.67376	7673.76	641.748	120.794	716.606		7.67376	7673.76	288.43	58.8191	347.249		7.67376
									7.88544	7885.44	610.523	-9.76837	600.754		7.88544	7885.44	638.036	120.994	713.306		7.88544	7885.44	286.857	58.8977	345.754		7.88544
									8.1	8100	606.266	-9.70026	596.566		8.1	8100	634.332	121.23	710.046		8.1	8100	285.285	58.9932	344.278		8.1
									8.31744	8317.44	601.969	-9.6315	592.337		8.31744	8317.44	630.637	121.5	706.827		8.31744	8317.44	283.714	59.106	342.82		8.31744
									8.53776	8537.76	597.631	-9.56209	588.069		8.53776	8537.76	626.95	121.805	703.649		8.53776	8537.76	282.145	59.2359	341.38		8.53776
									8.76096	8760.96	593.253	-9.49205	583.761		8.76096	8760.96	623.271	122.145	700.512		8.76096	8760.96	280.576	59.3832	339.959		8.76096
									8.98704	8987.04	588.836	-9.42137	579.414		8.98704	8987.04	619.601	122.521	697.416		8.98704	8987.04	279.009	59.5478	338.557		8.98704
									9.216	9216	584.379	-9.35007	575.029		9.216	9216	615.94	122.931	694.361		9.216	9216	277.444	59.7298	337.173		9.216
									9.44784	9447.84	579.885	-9.27816	570.607		9.44784	9447.84	612.288	123.377	691.348		9.44784	9447.84	275.879	59.9291	335.808		9.44784
									9.68256	9682.56	575.353	-9.20565	566.147		9.68256	9682.56	608.644	123.859	688.376		9.68256	9682.56	274.317	60.1458	334.463		9.68256
									9.92016	9920.16	570.785	-9.13255	561.652		9.92016	9920.16	605.01	124.375	685.447		9.92016	9920.16	272.756	60.3797	333.136		9.92016
									10.1606	10160.6	566.181	-9.05889	557.122		10.1606	10160.6	601.386	124.926	682.558		10.1606	10160.6	271.197	60.6308	331.828		10.1606
									10.404	10404	561.542	-8.98468	552.558		10.404	10404	597.771	125.512	679.712		10.404	10404	269.64	60.8988	330.539		10.404
									10.6502	10650.2	556.871	-8.90994	547.961		10.6502	10650.2	594.166	126.133	676.908		10.6502	10650.2	268.086	61.1838	329.269		10.6502
									10.8994	10899.4	552.168	-8.83469	543.333		10.8994	10899.4	590.572	126.787	674.145		10.8994	10899.4	266.533	61.4855	328.019		10.8994
									11.1514	11151.4	547.434	-8.75895	538.675		11.1514	11151.4	586.989	127.476	671.424		11.1514	11151.4	264.984	61.8038	326.787		11.1514
									11.4062	11406.2	542.672	-8.68276	533.989		11.4062	11406.2	583.416	128.197	668.745		11.4062	11406.2	263.437	62.1383	325.575		11.4062
									11.664	11664	537.883	-8.60613	529.277		11.664	11664	579.855	128.952	666.107		11.664	11664	261.893	62.4889	324.382		11.664
									11.9246	11924.6	533.068	-8.52909	524.539		11.9246	11924.6	576.306	129.738	663.511		11.9246	11924.6	260.352	62.8553	323.208		11.9246
									12.1882	12188.2	528.23	-8.45168	519.778		12.1882	12188.2	572.769	130.557	660.956		12.1882	12188.2	258.815	63.2373	322.053		12.1882
									12.4546	12454.6	523.37	-8.37393	514.996		12.4546	12454.6	569.245	131.406	658.443		12.4546	12454.6	257.282	63.6344	320.916		12.4546
									12.7238	12723.8	518.491	-8.29586	510.195		12.7238	12723.8	565.733	132.286	655.97		12.7238	12723.8	255.753	64.0464	319.799		12.7238
									12.996	12996	513.594	-8.21751	505.377		12.996	12996	562.236	133.196	653.539		12.996	12996	254.227	64.473	318.7		12.996
									13.271	13271	508.682	-8.13891	500.543		13.271	13271	558.753	134.135	651.147		13.271	13271	252.707	64.9136	317.621		13.271
									13.549	13549	503.757	-7.52116	496.236		13.549	13549	555.284	135.102	648.797		13.549	13549	251.191	65.3681	316.559		13.549
									13.8298	13829.8	498.821	-5.89469	492.926		13.8298	13829.8	551.831	136.096	646.486		13.8298	13829.8	249.681	65.8358	315.517		13.8298
									14.1134	14113.4	493.877	-4.20454	489.672		14.1134	14113.4	548.393	137.117	644.215		14.1134	14113.4	248.176	66.3165	314.492		14.1134
									14.4	14400	488.926	-2.4533	486.473		14.4	14400	544.972	138.164	641.984		14.4	14400	246.677	66.8097	313.486		14.4
									14.6894	14689.4	483.973	-0.643632	483.329		14.6894	14689.4	541.568	139.236	639.792		14.6894	14689.4	245.184	67.3149	312.498		14.6894
									14.9818	14981.8	479.018	1.22172	480.24		14.9818	14981.8	538.182	140.331	637.638		14.9818	14981.8	243.697	67.8316	311.529		14.9818
									15.277	15277	474.065	3.13992	477.205		15.277	15277	534.813	141.449	635.524		15.277	15277	242.217	68.3593	310.576		15.277
									15.575	15575	469.117	5.10808	474.225		15.575	15575	531.463	142.589	633.447		15.575	15575	240.744	68.8975	309.642		15.575
									15.876	15876	464.176	7.12323	471.299		15.876	15876	528.133	143.75	631.408		15.876	15876	239.279	69.4458	308.725		15.876
									16.1798	16179.8	459.244	9.18235	468.427		16.1798	16179.8	524.823	144.931	629.407		16.1798	16179.8	237.822	70.0035	307.825		16.1798
									16.4866	16486.6	454.325	11.2823	465.608		16.4866	16486.6	521.534	146.13	627.443		16.4866	16486.6	236.373	70.5702	306.943		16.4866
									16.7962	16796.2	449.422	13.4201	462.842		16.7962	16796.2	518.266	147.346	625.515		16.7962	16796.2	234.932	71.1453	306.077		16.7962
									17.1086	17108.6	444.536	15.5924	460.128		17.1086	17108.6	515.02	148.579	623.623		17.1086	17108.6	233.5	71.7282	305.228		17.1086
									17.424	17424	439.671	17.7961	457.467		17.424	17424	511.796	149.828	621.767		17.424	17424	232.078	72.3183	304.396		17.424
									17.7422	17742.2	434.83	20.028	454.858		17.7422	17742.2	508.596	151.09	619.946		17.7422	17742.2	230.665	72.9152	303.58		17.7422
									18.0634	18063.4	430.016	22.2847	452.3		18.0634	18063.4	505.42	152.366	618.16		18.0634	18063.4	229.262	73.5181	302.78		18.0634
									18.3874	18387.4	425.23	24.563	449.793		18.3874	18387.4	502.269	153.653	616.408		18.3874	18387.4	227.87	74.1266	301.996		18.3874
									18.7142	18714.2	420.477	26.8596	447.337		18.7142	18714.2	499.142	154.951	614.69		18.7142	18714.2	226.488	74.74	301.228		18.7142
									19.044	19044	415.759	29.1712	444.93		19.044	19044	496.042	156.258	613.005		19.044	19044	225.117	75.3578	300.475		19.044
									19.3766	19376.6	411.078	31.4945	442.572		19.3766	19376.6	492.968	157.574	611.353		19.3766	19376.6	223.758	75.9793	299.737		19.3766
									19.7122	19712.2	406.437	33.8263	440.263		19.7122	19712.2	489.922	158.896	609.733		19.7122	19712.2	222.41	76.6041	299.014		19.7122
									20.0506	20050.6	401.839	36.1633	438.003		20.0506	20050.6	486.903	160.225	608.144		20.0506	20050.6	221.075	77.2314	298.306		20.0506
									20.3918	20391.8	397.287	38.5023	435.789		20.3918	20391.8	483.913	161.558	606.587		20.3918	20391.8	219.751	77.8608	297.612		20.3918
									20.736	20736	392.783	40.84	433.623		20.736	20736	480.951	162.895	605.061		20.736	20736	218.441	78.4917	296.933		20.736
									21.0831	21083.1	388.329	43.1734	431.502		21.0831	21083.1	478.019	164.235	603.564		21.0831	21083.1	217.144	79.1235	296.267		21.0831
									21.433	21433	383.928	45.4993	429.427		21.433	21433	475.117	165.576	602.097		21.433	21433	215.859	79.7555	295.615		21.433
									21.7858	21785.8	379.582	47.8147	427.397		21.7858	21785.8	472.245	166.917	600.659		21.7858	21785.8	214.589	80.3874	294.976		21.7858
									22.1415	22141.5	375.294	50.1166	425.41		22.1415	22141.5	469.405	168.258	599.249		22.1415	22141.5	213.332	81.0186	294.351		22.1415
									22.5	22500	371.065	52.4022	423.467		22.5	22500	466.596	169.596	597.867		22.5	22500	212.09	81.6485	293.738		22.5
									22.8615	22861.5	366.898	54.6685	421.567		22.8615	22861.5	463.818	170.932	596.512		22.8615	22861.5	210.862	82.2766	293.138		22.8615
									23.2258	23225.8	362.795	56.9129	419.708		23.2258	23225.8	461.073	172.264	595.184		23.2258	23225.8	209.648	82.9024	292.55		23.2258
									23.593	23593	358.758	59.1328	417.891		23.593	23593	458.361	173.591	593.882		23.593	23593	208.449	83.5255	291.975		23.593
									23.9631	23963.1	354.788	61.3255	416.113		23.9631	23963.1	455.682	174.912	592.606		23.9631	23963.1	207.265	84.1454	291.411		23.9631
									24.336	24336	350.887	63.4888	414.376		24.336	24336	453.036	176.226	591.355		24.336	24336	206.097	84.7617	290.858		24.336
									24.7119	24711.9	347.056	65.6202	412.676		24.7119	24711.9	450.423	177.533	590.128		24.7119	24711.9	204.943	85.3739	290.317		24.7119
									25.0906	25090.6	343.298	67.7176	411.015		25.0906	25090.6	447.844	178.832	588.925		25.0906	25090.6	203.806	85.9816	289.787		25.0906
									25.4722	25472.2	339.612	69.779	409.391		25.4722	25472.2	445.299	180.121	587.745		25.4722	25472.2	202.683	86.5845	289.268		25.4722
									25.8567	25856.7	336.001	71.8025	407.803		25.8567	25856.7	442.788	181.401	586.588		25.8567	25856.7	201.577	87.1822	288.759		25.8567
									26.244	26244	332.464	73.7863	406.251		26.244	26244	440.311	182.671	585.453		26.244	26244	200.486	87.7743	288.26		26.244
									26.6343	26634.3	329.004	75.7287	404.733		26.6343	26634.3	437.869	183.929	584.34		26.6343	26634.3	199.411	88.3607	287.771		26.6343
									27.0274	27027.4	325.62	77.6284	403.249		27.0274	27027.4	435.46	185.176	583.248		27.0274	27027.4	198.351	88.9409	287.292		27.0274
									27.4234	27423.4	322.314	79.484	401.798		27.4234	27423.4	433.085	186.41	582.176		27.4234	27423.4	197.308	89.5148	286.822		27.4234
									27.8223	27822.3	319.084	81.2945	400.379		27.8223	27822.3	430.745	187.632	581.125		27.8223	27822.3	196.28	90.0821	286.362		27.8223
									28.224	28224	315.933	83.0588	398.991		28.224	28224	428.438	188.841	580.094		28.224	28224	195.268	90.6428	285.91		28.224
									28.6287	28628.7	312.859	84.7761	397.635		28.6287	28628.7	426.165	190.037	579.081		28.6287	28628.7	194.271	91.1964	285.468		28.6287
									29.0362	29036.2	309.862	86.4459	396.308		29.0362	29036.2	423.925	191.219	578.087		29.0362	29036.2	193.29	91.7431	285.033		29.0362
									29.4466	29446.6	306.942	88.0678	395.01		29.4466	29446.6	421.718	192.388	577.111		29.4466	29446.6	192.324	92.2827	284.607		29.4466
									29.8599	29859.9	304.099	89.6414	393.74		29.8599	29859.9	419.543	193.543	576.153		29.8599	29859.9	191.374	92.8151	284.189		29.8599
									30.276	30276	301.331	91.1667	392.498		30.276	30276	417.401	194.684	575.212		30.276	30276	190.439	93.3402	283.779		30.276
									30.6951	30695.1	298.639	92.6438	391.283		30.6951	30695.1	415.291	195.811	574.288		30.6951	30695.1	189.518	93.8582	283.376		30.6951
									31.117	31117	296.02	94.0731	390.093		31.117	31117	413.212	196.924	573.381		31.117	31117	188.612	94.3689	282.981		31.117
									31.5418	31541.8	293.474	95.4549	388.929		31.5418	31541.8	411.164	198.023	572.489		31.5418	31541.8	187.72	94.8726	282.593		31.5418
									31.9695	31969.5	291	96.79	387.79		31.9695	31969.5	409.145	199.109	571.613		31.9695	31969.5	186.843	95.3692	282.212		31.9695
									32.4	32400	288.596	98.0791	386.675		32.4	32400	407.156	200.182	570.752		32.4	32400	185.979	95.859	281.838		32.4
									32.8335	32833.5	286.259	99.3232	385.583		32.8335	32833.5	405.196	201.242	569.906		32.8335	32833.5	185.128	96.342	281.47		32.8335
									33.2698	33269.8	283.99	100.524	384.513		33.2698	33269.8	403.264	202.289	569.074		33.2698	33269.8	184.29	96.8185	281.109		33.2698
									33.709	33709	281.784	101.681	383.466		33.709	33709	401.359	203.324	568.256		33.709	33709	183.466	97.2887	280.754		33.709
									34.1511	34151.1	279.642	102.798	382.44		34.1511	34151.1	399.48	204.348	567.453		34.1511	34151.1	182.653	97.7527	280.406		34.1511
									34.596	34596	277.559	103.876	381.435		34.596	34596	397.627	205.36	566.663		34.596	34596	181.852	98.211	280.063		34.596
									35.0439	35043.9	275.535	104.916	380.45		35.0439	35043.9	395.798	206.362	565.886		35.0439	35043.9	181.063	98.6638	279.727		35.0439
									35.4946	35494.6	273.565	105.92	379.485		35.4946	35494.6	393.993	207.354	565.122		35.4946	35494.6	180.284	99.1113	279.396		35.4946
									35.9482	35948.2	271.649	106.89	378.54		35.9482	35948.2	392.211	208.337	564.371		35.9482	35948.2	179.517	99.5541	279.071		35.9482
									36.4047	36404.7	269.784	107.829	377.613		36.4047	36404.7	390.451	209.311	563.632		36.4047	36404.7	178.759	99.9923	278.751		36.4047
									36.864	36864	267.966	108.739	376.705		36.864	36864	388.711	210.278	562.906		36.864	36864	178.01	100.426	278.437		36.864
									37.3263	37326.3	266.193	109.621	375.814		37.3263	37326.3	386.991	211.238	562.191		37.3263	37326.3	177.271	100.857	278.128		37.3263
									37.7914	37791.4	264.463	110.478	374.941		37.7914	37791.4	385.29	212.192	561.489		37.7914	37791.4	176.541	101.284	277.824		37.7914
									38.2594	38259.4	262.772	111.313	374.085		38.2594	38259.4	383.606	213.14	560.798		38.2594	38259.4	175.818	101.708	277.526		38.2594
									38.7303	38730.3	261.118	112.128	373.246		38.7303	38730.3	381.94	214.084	560.119		38.7303	38730.3	175.103	102.129	277.232		38.7303
									39.204	39204	259.498	112.925	372.423		39.204	39204	380.289	215.024	559.451		39.204	39204	174.395	102.549	276.944		39.204
									39.6807	39680.7	257.909	113.707	371.616		39.6807	39680.7	378.653	215.962	558.794		39.6807	39680.7	173.694	102.966	276.661		39.6807
									40.1602	40160.2	256.349	114.475	370.825		40.1602	40160.2	377.03	216.897	558.149		40.1602	40160.2	172.999	103.383	276.382		40.1602
									40.6426	40642.6	254.815	115.233	370.049		40.6426	40642.6	375.421	217.832	557.514		40.6426	40642.6	172.31	103.798	276.108		40.6426
									41.1279	41127.9	253.305	115.983	369.288		41.1279	41127.9	373.823	218.766	556.891		41.1279	41127.9	171.626	104.213	275.839		41.1279
									41.616	41616	251.816	116.726	368.542		41.616	41616	372.236	219.7	556.278		41.616	41616	170.947	104.628	275.575		41.616
									42.1071	42107.1	250.345	117.465	367.81		42.1071	42107.1	370.66	220.635	555.675		42.1071	42107.1	170.272	105.043	275.315		42.1071
									42.601	42601	248.892	118.201	367.092		42.601	42601	369.094	221.572	555.084		42.601	42601	169.601	105.459	275.06		42.601
									43.0978	43097.8	247.453	118.936	366.389		43.0978	43097.8	367.536	222.511	554.502		43.0978	43097.8	168.935	105.875	274.809		43.0978
									43.5975	43597.5	246.028	119.671	365.698		43.5975	43597.5	365.987	223.453	553.931		43.5975	43597.5	168.271	106.292	274.563		43.5975
									44.1	44100	244.614	120.408	365.022		44.1	44100	364.445	224.398	553.371		44.1	44100	167.611	106.711	274.322		44.1
									44.6055	44605.5	243.209	121.147	364.357		44.6055	44605.5	362.91	225.347	552.82		44.6055	44605.5	166.954	107.131	274.084		44.6055
									45.1138	45113.8	241.816	121.89	363.706		45.1138	45113.8	361.383	226.299	552.28		45.1138	45113.8	166.3	107.552	273.852		45.1138
									45.625	45625	240.431	122.637	363.068		45.625	45625	359.863	227.255	551.749		45.625	45625	165.648	107.975	273.623		45.625
									46.1391	46139.1	239.054	123.388	362.441		46.1391	46139.1	358.348	228.216	551.229		46.1391	46139.1	164.999	108.4	273.399		46.1391
									46.656	46656	237.684	124.143	361.827		46.656	46656	356.84	229.18	550.718		46.656	46656	164.352	108.826	273.179		46.656
									47.1759	47175.9	236.323	124.901	361.224		47.1759	47175.9	355.339	230.149	550.217		47.1759	47175.9	163.708	109.254	272.963		47.1759
									47.6986	47698.6	234.969	125.664	360.634		47.6986	47698.6	353.844	231.121	549.726		47.6986	47698.6	163.067	109.684	272.751		47.6986
									48.2242	48224.2	233.623	126.432	360.055		48.2242	48224.2	352.355	232.098	549.244		48.2242	48224.2	162.428	110.116	272.544		48.2242
									48.7527	48752.7	232.285	127.203	359.488		48.7527	48752.7	350.872	233.078	548.773		48.7527	48752.7	161.791	110.549	272.34		48.7527
									49.284	49284	230.954	127.978	358.933		49.284	49284	349.396	234.063	548.311		49.284	49284	161.157	110.984	272.141		49.284
									49.8183	49818.3	229.632	128.758	358.39		49.8183	49818.3	347.925	235.052	547.859		49.8183	49818.3	160.526	111.42	271.946		49.8183
									50.3554	50355.4	228.316	129.542	357.858		50.3554	50355.4	346.461	236.046	547.416		50.3554	50355.4	159.897	111.859	271.756		50.3554
									50.8954	50895.4	227.008	130.33	357.339		50.8954	50895.4	345.003	237.043	546.984		50.8954	50895.4	159.27	112.299	271.569		50.8954
									51.4383	51438.3	225.708	131.123	356.831		51.4383	51438.3	343.552	238.045	546.561		51.4383	51438.3	158.646	112.741	271.387		51.4383
									51.984	51984	224.415	131.92	356.335		51.984	51984	342.106	239.051	546.147		51.984	51984	158.025	113.184	271.209		51.984
									52.5327	52532.7	223.13	132.721	355.851		52.5327	52532.7	340.666	240.061	545.744		52.5327	52532.7	157.405	113.629	271.035		52.5327
									53.0842	53084.2	221.852	133.527	355.378		53.0842	53084.2	339.233	241.075	545.35		53.0842	53084.2	156.789	114.076	270.865		53.0842
									53.6386	53638.6	220.581	134.337	354.918		53.6386	53638.6	337.805	242.094	544.966		53.6386	53638.6	156.174	114.525	270.699		53.6386
									54.1959	54195.9	219.317	135.151	354.469		54.1959	54195.9	336.384	243.117	544.591		54.1959	54195.9	155.562	114.976	270.538		54.1959
									54.756	54756	218.061	135.97	354.031		54.756	54756	334.969	244.144	544.227		54.756	54756	154.953	115.428	270.381		54.756
									55.3191	55319.1	216.812	136.794	353.606		55.3191	55319.1	333.559	245.176	543.872		55.3191	55319.1	154.346	115.882	270.227		55.3191
									55.885	55885	215.57	137.622	353.192		55.885	55885	332.156	246.212	543.526		55.885	55885	153.741	116.338	270.079		55.885
									56.4538	56453.8	214.335	138.454	352.789		56.4538	56453.8	330.758	247.253	543.19		56.4538	56453.8	153.138	116.795	269.934		56.4538
									57.0255	57025.5	213.108	139.291	352.399		57.0255	57025.5	329.366	248.297	542.864		57.0255	57025.5	152.538	117.255	269.793		57.0255
									57.6001	57600.1	211.887	140.133	352.02		57.6001	57600.1	327.98	249.347	542.548		57.6001	57600.1	151.941	117.716	269.657		57.6001
									58.1775	58177.5	210.673	140.979	351.652		58.1775	58177.5	326.6	250.4	542.241		58.1775	58177.5	151.345	118.179	269.524		58.1775
									58.7578	58757.8	209.466	141.83	351.296		58.7578	58757.8	325.226	251.458	541.944		58.7578	58757.8	150.752	118.644	269.396		58.7578
									59.341	59341	208.267	142.686	350.952		59.341	59341	323.857	252.521	541.657		59.341	59341	150.161	119.111	269.272		59.341
									59.9271	59927.1	207.074	143.546	350.62		59.9271	59927.1	322.494	253.588	541.379		59.9271	59927.1	149.573	119.579	269.152		59.9271
									60.5161	60516.1	205.888	144.411	350.298		60.5161	60516.1	321.137	254.66	541.11		60.5161	60516.1	148.987	120.05	269.037		60.5161
									61.1079	61107.9	204.708	145.281	349.989		61.1079	61107.9	319.786	255.736	540.852		61.1079	61107.9	148.403	120.522	268.925		61.1079
									61.7026	61702.6	203.536	146.155	349.691		61.7026	61702.6	318.44	256.816	540.603		61.7026	61702.6	147.822	120.996	268.818		61.7026
									62.3002	62300.2	202.37	147.035	349.404		62.3002	62300.2	317.101	257.902	540.363		62.3002	62300.2	147.242	121.472	268.715		62.3002
									62.9007	62900.7	201.211	147.919	349.13		62.9007	62900.7	315.766	258.991	540.134		62.9007	62900.7	146.666	121.95	268.616		62.9007
									63.5041	63504.1	200.058	148.808	348.866		63.5041	63504.1	314.437	260.086	539.913		63.5041	63504.1	146.091	122.43	268.521		63.5041
									64.1103	64110.3	198.912	149.702	348.614		64.1103	64110.3	313.114	261.185	539.703		64.1103	64110.3	145.518	122.911	268.43		64.1103
									64.7194	64719.4	197.773	150.601	348.374		64.7194	64719.4	311.797	262.289	539.502		64.7194	64719.4	144.948	123.395	268.343		64.7194
									65.3314	65331.4	196.64	151.505	348.145		65.3314	65331.4	310.485	263.397	539.311		65.3314	65331.4	144.38	123.88	268.26		65.3314
									65.9463	65946.3	195.513	152.414	347.928		65.9463	65946.3	309.178	264.51	539.129		65.9463	65946.3	143.814	124.368	268.182		65.9463
									66.5641	66564.1	194.393	153.328	347.722		66.5641	66564.1	307.877	265.628	538.956		66.5641	66564.1	143.251	124.857	268.108		66.5641
									67.1847	67184.7	193.28	154.247	347.527		67.1847	67184.7	306.582	266.75	538.794		67.1847	67184.7	142.69	125.348	268.038		67.1847
									67.8082	67808.2	192.173	155.171	347.344		67.8082	67808.2	305.292	267.877	538.641		67.8082	67808.2	142.13	125.841	267.972		67.8082
									68.4346	68434.6	191.072	156.101	347.173		68.4346	68434.6	304.007	269.009	538.497		68.4346	68434.6	141.574	126.336	267.91		68.4346
									69.0639	69063.9	189.978	157.035	347.013		69.0639	69063.9	302.728	270.146	538.363		69.0639	69063.9	141.019	126.833	267.852		69.0639
									69.6961	69696.1	188.889	157.975	346.864		69.6961	69696.1	301.454	271.288	538.239		69.6961	69696.1	140.466	127.332	267.798		69.6961
									70.3311	70331.1	187.807	158.92	346.727		70.3311	70331.1	300.185	272.434	538.124		70.3311	70331.1	139.916	127.833	267.749		70.3311
									70.969	70969	186.732	159.87	346.601		70.969	70969	298.922	273.585	538.019		70.969	70969	139.368	128.336	267.703		70.969
									71.6098	71609.8	185.662	160.825	346.487		71.6098	71609.8	297.664	274.741	537.924		71.6098	71609.8	138.821	128.841	267.662		71.6098
									72.2535	72253.5	184.599	161.786	346.384		72.2535	72253.5	296.412	275.902	537.837		72.2535	72253.5	138.278	129.348	267.625		72.2535
									72.9001	72900.1	183.541	162.752	346.293		72.9001	72900.1	295.165	277.068	537.761		72.9001	72900.1	137.736	129.856	267.592		72.9001
									73.5495	73549.5	182.49	163.723	346.213		73.5495	73549.5	293.923	278.239	537.694		73.5495	73549.5	137.196	130.367	267.563		73.5495
									74.2018	74201.8	181.445	164.7	346.144		74.2018	74201.8	292.686	279.415	537.637		74.2018	74201.8	136.658	130.88	267.538		74.2018
									74.857	74857	180.405	165.682	346.087		74.857	74857	291.454	280.595	537.589		74.857	74857	136.123	131.395	267.518		74.857
									75.5151	75515.1	179.372	166.67	346.041		75.5151	75515.1	290.228	281.781	537.551		75.5151	75515.1	135.59	131.912	267.501		75.5151
									76.1761	76176.1	178.344	167.663	346.007		76.1761	76176.1	289.007	282.972	537.522		76.1761	76176.1	135.058	132.431	267.489		76.1761
									76.8399	76839.9	177.323	168.656	345.979		76.8399	76839.9	287.79	284.162	537.498		76.8399	76839.9	134.529	132.95	267.479		76.8399
									77.5066	77506.6	176.307	170.671	346.978		77.5066	77506.6	286.579	286.585	538.636		77.5066	77506.6	134.002	134.004	268.006	44364.4	77.5066
									78.1699	78169.9	0	0	0		78.1699	78169.9	0	0	0		78.1699	78169.9	0	0	0		78.1699
									78.8233	78823.3	0	0	0		78.8233	78823.3	0	0	0		78.8233	78823.3	0	0	0		78.8233
									79.467	79467	0	0	0		79.467	79467	0	0	0		79.467	79467	0	0	0		79.467
									80.1008	80100.8	0	0	0		80.1008	80100.8	0	0	0		80.1008	80100.8	0	0	0		80.1008
									80.7248	80724.8	0	0	0		80.7248	80724.8	0	0	0		80.7248	80724.8	0	0	0		80.7248
									81.339	81339	0	0	0		81.339	81339	0	0	0		81.339	81339	0	0	0		81.339
									81.9434	81943.4	0	0	0		81.9434	81943.4	0	0	0		81.9434	81943.4	0	0	0		81.9434
									82.538	82538	0	0	0		82.538	82538	0	0	0		82.538	82538	0	0	0		82.538
									83.1228	83122.8	0	0	0		83.1228	83122.8	0	0	0		83.1228	83122.8	0	0	0		83.1228
									83.6977	83697.7	0	0	0		83.6977	83697.7	0	0	0		83.6977	83697.7	0	0	0		83.6977
									84.2629	84262.9	0	0	0		84.2629	84262.9	0	0	0		84.2629	84262.9	0	0	0		84.2629
									84.8182	84818.2	0	0	0		84.8182	84818.2	0	0	0		84.8182	84818.2	0	0	0		84.8182
									85.3638	85363.8	0	0	0		85.3638	85363.8	0	0	0		85.3638	85363.8	0	0	0		85.3638
									85.8995	85899.5	0	0	0		85.8995	85899.5	0	0	0		85.8995	85899.5	0	0	0		85.8995
									86.4254	86425.4	0	0	0		86.4254	86425.4	0	0	0		86.4254	86425.4	0	0	0		86.4254
									86.9415	86941.5	0	0	0		86.9415	86941.5	0	0	0		86.9415	86941.5	0	0	0		86.9415
									87.4478	87447.8	0	0	0		87.4478	87447.8	0	0	0		87.4478	87447.8	0	0	0		87.4478
									87.9443	87944.3	0	0	0		87.9443	87944.3	0	0	0		87.9443	87944.3	0	0	0		87.9443
									88.431	88431	0	0	0		88.431	88431	0	0	0		88.431	88431	0	0	0		88.431
									88.9078	88907.8	0	0	0		88.9078	88907.8	0	0	0		88.9078	88907.8	0	0	0		88.9078
									89.3749	89374.9	0	0	0		89.3749	89374.9	0	0	0		89.3749	89374.9	0	0	0		89.3749
									89.8322	89832.2	0	0	0		89.8322	89832.2	0	0	0		89.8322	89832.2	0	0	0		89.8322
									90.2796	90279.6	0	0	0		90.2796	90279.6	0	0	0		90.2796	90279.6	0	0	0		90.2796
									90.7172	90717.2	0	0	0		90.7172	90717.2	0	0	0		90.7172	90717.2	0	0	0		90.7172
									91.145	91145	0	0	0		91.145	91145	0	0	0		91.145	91145	0	0	0		91.145
									91.563	91563	0	0	0		91.563	91563	0	0	0		91.563	91563	0	0	0		91.563
									91.9712	91971.2	0	0	0		91.9712	91971.2	0	0	0		91.9712	91971.2	0	0	0		91.9712
									92.3696	92369.6	0	0	0		92.3696	92369.6	0	0	0		92.3696	92369.6	0	0	0		92.3696
									92.7582	92758.2	0	0	0		92.7582	92758.2	0	0	0		92.7582	92758.2	0	0	0		92.7582
									93.137	93137	0	0	0		93.137	93137	0	0	0		93.137	93137	0	0	0		93.137
									93.5059	93505.9	0	0	0		93.5059	93505.9	0	0	0		93.5059	93505.9	0	0	0		93.5059
									93.8651	93865.1	0	0	0		93.8651	93865.1	0	0	0		93.8651	93865.1	0	0	0		93.8651
									94.2144	94214.4	0	0	0		94.2144	94214.4	0	0	0		94.2144	94214.4	0	0	0		94.2144
									94.5539	94553.9	0	0	0		94.5539	94553.9	0	0	0		94.5539	94553.9	0	0	0		94.5539
									94.8836	94883.6	0	0	0		94.8836	94883.6	0	0	0		94.8836	94883.6	0	0	0		94.8836
									95.2035	95203.5	0	0	0		95.2035	95203.5	0	0	0		95.2035	95203.5	0	0	0		95.2035
									95.5136	95513.6	0	0	0		95.5136	95513.6	0	0	0		95.5136	95513.6	0	0	0		95.5136
									95.8139	95813.9	0	0	0		95.8139	95813.9	0	0	0		95.8139	95813.9	0	0	0		95.8139
									96.1044	96104.4	0	0	0		96.1044	96104.4	0	0	0		96.1044	96104.4	0	0	0		96.1044
									96.3851	96385.1	0	0	0		96.3851	96385.1	0	0	0		96.3851	96385.1	0	0	0		96.3851
									96.6559	96655.9	0	0	0		96.6559	96655.9	0	0	0		96.6559	96655.9	0	0	0		96.6559
									96.917	96917	0	0	0		96.917	96917	0	0	0		96.917	96917	0	0	0		96.917
									97.1682	97168.2	0	0	0		97.1682	97168.2	0	0	0		97.1682	97168.2	0	0	0		97.1682
									97.4096	97409.6	0	0	0		97.4096	97409.6	0	0	0		97.4096	97409.6	0	0	0		97.4096
									97.6412	97641.2	0	0	0		97.6412	97641.2	0	0	0		97.6412	97641.2	0	0	0		97.6412
									97.8631	97863.1	0	0	0		97.8631	97863.1	0	0	0		97.8631	97863.1	0	0	0		97.8631
									98.075	98075	0	0	0		98.075	98075	0	0	0		98.075	98075	0	0	0		98.075
									98.2772	98277.2	0	0	0		98.2772	98277.2	0	0	0		98.2772	98277.2	0	0	0		98.2772
									98.4696	98469.6	0	0	0		98.4696	98469.6	0	0	0		98.4696	98469.6	0	0	0		98.4696
									98.6522	98652.2	0	0	0		98.6522	98652.2	0	0	0		98.6522	98652.2	0	0	0		98.6522
									98.8249	98824.9	0	0	0		98.8249	98824.9	0	0	0		98.8249	98824.9	0	0	0		98.8249
									98.9879	98987.9	0	0	0		98.9879	98987.9	0	0	0		98.9879	98987.9	0	0	0		98.9879
									99.141	99141	0	0	0		99.141	99141	0	0	0		99.141	99141	0	0	0		99.141
									99.2843	99284.3	0	0	0		99.2843	99284.3	0	0	0		99.2843	99284.3	0	0	0		99.2843
									99.4179	99417.9	0	0	0		99.4179	99417.9	0	0	0		99.4179	99417.9	0	0	0		99.4179
									99.5416	99541.6	0	0	0		99.5416	99541.6	0	0	0		99.5416	99541.6	0	0	0		99.5416
									99.6555	99655.5	0	0	0		99.6555	99655.5	0	0	0		99.6555	99655.5	0	0	0		99.6555
									99.7595	99759.5	0	0	0		99.7595	99759.5	0	0	0		99.7595	99759.5	0	0	0		99.7595
									99.8538	99853.8	0	0	0		99.8538	99853.8	0	0	0		99.8538	99853.8	0	0	0		99.8538
									99.9383	99938.3	0	0	0		99.9383	99938.3	0	0	0		99.9383	99938.3	0	0	0		99.9383
									100.013	100013	0	0	0		100.013	100013	0	0	0		100.013	100013	0	0	0		100.013
									100.078	100078	0	0	0		100.078	100078	0	0	0		100.078	100078	0	0	0		100.078
									100.133	100133	0	0	0		100.133	100133	0	0	0		100.133	100133	0	0	0		100.133
									100.178	100178	0	0	0		100.178	100178	0	0	0		100.178	100178	0	0	0		100.178
									100.213	100213	0	0	0		100.213	100213	0	0	0		100.213	100213	0	0	0		100.213
									100.239	100239	0	0	0		100.239	100239	0	0	0		100.239	100239	0	0	0		100.239
									100.255	100255	0	0	0		100.255	100255	0	0	0		100.255	100255	0	0	0		100.255
									100.261	100261	0	0	0		100.261	100261	0	0	0		100.261	100261	0	0	0		100.261
													122760						155912						75926.2
				Figure 6 (a)													Figure 6 (b)

## Sheet: Fig 7
			Emission trend from 2020s to 2030s
					2020s	2030s	2020s	2030s
					mean	mean	error	error
				Liquid hydrogen	98	64	10.72	6.7	0.346939
				HTPB	123	123	21.44	21.44	0
				RP-1	217	201	58.96	42.88	0.0737327
				Natural gas	83	79	12.06	10.72	0.0481928
